# Supplementary material for: Adopting AMSTAR 2 critical appraisal tool for systematic reviews: speed of the tool uptake and barriers for its adoption
Source: BMC Med Res Methodol. 2022 Apr 10;22:104. doi: 10.1186/s12874-022-01592-y (PMC8996416; doi:10.1186/s12874-022-01592-y)
Supplement: Supplementary file 2 — Additional file 2. [file 12874_2022_1592_MOESM2_ESM.xlsx]

## Sheet: Excluded
Number	Year of search	Authors	Title	Reason for exclusion
1	2020	E. Goldstein, C. McDonnell et al.	The Impact of Psychological Interventions on Posttraumatic Stress Disorder and Pain Symptoms: A Systematic Review and Meta-Analysis: Erratum	AMSTAR not used to assess systematic reviews
2	2020	Anonymous	Colombian consensus recommendations for diagnosis, management and treatment of the infection by SARS-CoV-2/COVID-19 in health care facilities. Second edition: Recommendations from expert's group based and informed on evidence. Section VIII. Prevention and control of SARS-CoV-2/COVID-19 infection	AMSTAR not used to assess systematic reviews
3	2020	Anonymous	Ethical responsibilities. Infectio 2020 Vol. 24 Issue 3 Pages 3-33	AMSTAR not used to assess systematic reviews
4	2020	M. A. Aamir; S. M. Sahebally; H. Heneghan	Transversus Abdominis Plane Block in Laparoscopic Bariatric Surgery—a Systematic Review and Meta-Analysis of Randomized Controlled Trials	AMSTAR not used to assess systematic reviews
5	2020	M. A. Abdelmegid; V. A. González; M. O'Sullivan; C. G. Walker; M. Poshdar; F. Ying	The roles of conceptual modelling in improving construction simulation studies: A comprehensive review	AMSTAR not used to assess systematic reviews
6	2020	A. Abouee-Mehrizi; Y. Rasoulzadeh; T. Kazemi; M. Mesgari-Abbasi	Inflammatory and immunological changes caused by noise exposure: A systematic review	AMSTAR not used to assess systematic reviews
7	2020	M. Ahmad; E. Bani Mohammad; H. A. Anshasi	Virtual Reality Technology for Pain and Anxiety Management among Patients with Cancer: A Systematic Review	AMSTAR not used to assess systematic reviews
8	2020	H. Ahmadieh; O. Kreidieh; E. A. Akl; G. El-Hajj Fuleihan	Minimally invasive parathyroidectomy guided by intraoperative parathyroid hormone monitoring (IOPTH) and preoperative imaging versus bilateral neck exploration for primary hyperparathyroidism in adults	AMSTAR not used to assess systematic reviews
9	2020	M. Akhtar; D. J. Donnachie; Z. Siddiqui; N. Ali; M. Uppara	Hierarchical regression of ASA prediction model in predicting mortality prior to performing emergency laparotomy a systematic review	AMSTAR not used to assess systematic reviews
10	2020	M. Aldossri; J. Farmer; O. Saarela; L. Rosella; C. Quiñonez	Oral Health and Cardiovascular Disease: Mapping Clinical Heterogeneity and Methodological Gaps	AMSTAR not used to assess systematic reviews
11	2020	O. Ali; M. Ally; Clutterbuck; Y. Dwivedi	The state of play of blockchain technology in the financial services sector: A systematic literature review	AMSTAR not used to assess systematic reviews
12	2020	G. Allen	Surgical Skin Prep: Systematic Review and Meta-Analysis of Chlorhexidine Versus Povidone-Iodine	AMSTAR not used to assess systematic reviews
13	2020	M. D. Allene; T. B. Melekie; H. E. Ashagrie	Evidence based use of modified rapid sequence induction at a low income country: A systematic review	AMSTAR not used to assess systematic reviews
14	2020	Y. Al Omran; A. Abdall-Razak; C. Sohrabi; T. M. Borg; H. Nadama; N. Ghassemi; K. Oo; A. M. Ghanem	Use of Augmented Reality in Reconstructive Microsurgery: A Systematic Review and Development of the Augmented Reality Microsurgery Score	AMSTAR not used to assess systematic reviews
15	2020	N. M. Alotaibi; K. B. Naudi; D. I. Conway; A. F. Ayoub	The current state of peek implant osseointegration and future perspectives: A systematic review	AMSTAR not used to assess systematic reviews
16	2020	V. Alves-Conceição; K. S. S. Rocha; F. V. N. Silva; R. D. O. S. Silva; S. Cerqueira-Santos; M. A. P. Nunes; P. R. S. Martins-Filho; D. T. da Silva; D. P. de Lyra, Jr.	Are Clinical Outcomes Associated With Medication Regimen Complexity? A Systematic Review and Meta-analysis	AMSTAR not used to assess systematic reviews
17	2020	N. H. Al-Ziftawi; A. A. Shafie; M. I. Mohamed Ibrahim	Cost-effectiveness analyses of breast cancer medications use in developing countries: a systematic review	AMSTAR not used to assess systematic reviews
18	2020	A. Amanollahi; M. Moradi-Lakeh; F. Shokraneh; Y. Bashiri; L. Mahmudi	Assessing the quality of meta-analyses in systematic reviews in pharmaceutical research in Iran by 2016: A systematic review	AMSTAR not used to assess systematic reviews
19	2020	M. Ambler; S. Springs; D. Garcia; C. Born	Heterogeneity of outcomes for intraoperative music interventions: A scoping review and evidence map	AMSTAR not used to assess systematic reviews
20	2020	Y. Anopa; D. I. Conway	Exploring the cost-effectiveness of child dental caries prevention programmes. Are we comparing apples and oranges?	AMSTAR not used to assess systematic reviews
21	2020	M. Antonelli; F. Firenzuoli; C. Salvarani; G. F. Gensini; D. Donelli	Reading and interpreting reviews for health professionals: a practical review	AMSTAR not used to assess systematic reviews
22	2020	F. Araya-Quintanilla; I. Valdés-Orrego; H. Gutiérrez-Espinoza	Relation between COVID-19 and Guillain-Barre syndrome in adults. Systematic review	AMSTAR not used to assess systematic reviews
23	2020	G. Arcangeli; V. Traversini; E. Tomasini; A. Baldassarre; L. I. Lecca; R. P. Galea; N. Mucci	Allergic anaphylactic risk in farming activities: A systematic review	AMSTAR not used to assess systematic reviews
24	2020	S. Arentz; J. Hunter; G. Deed	Integrating Traditional and Complementary Medicine Recommendations into Clinical Practice Guidelines for People with Diabetes in Need of Palliative and End-of-Life Care: A Scoping Review	AMSTAR not used to assess systematic reviews
25	2020	I. Arevalo-Rodriguez; K. R. Steingart; A. C. Tricco; B. Nussbaumer-Streit; D. Kaunelis; P. Alonso-Coello; S. Baxter; P. M. Bossuyt; J. I. Emparanza; J. Zamora	Current methods for development of rapid reviews about diagnostic tests: An international survey	AMSTAR not used to assess systematic reviews
26	2020	E. K. Arnesen; J. J. Christensen; R. Andersen; H. Eneroth; M. Erkkola; A. Høyer; E. W. Lemming; H. M. Meltzer; Þ. I. Halldórsson; I. Þórsdóttir; U. Schwab; E. Trolle; R. Blomhoff	The nordic nutrition recommendations 2022 – Structure and rationale of qualified systematic reviews	AMSTAR not used to assess systematic reviews
27	2020	E. K. Arnesen; J. J. Christensen; R. Andersen; H. Eneroth; M. Erkkola; A. Høyer; E. W. Lemming; H. M. Meltzer; Þ. I. Halldórsson; I. Þórsdóttir; U. Schwab; E. Trolle; R. Blomhoff	The nordic nutrition recommendations 2022 – handbook for qualified systematic reviews	AMSTAR not used to assess systematic reviews
28	2020	W. S. Aronow; T. A. Shamliyan	Effects of antidepressants on QT interval in people with mental disorders	AMSTAR not used to assess systematic reviews
29	2020	A. G. Arruda; T. J. Beyene; J. Kieffer; J. N. Lorbach; S. Moeller; A. S. Bowman	A systematic literature review on depopulation methods for swine	AMSTAR not used to assess systematic reviews
30	2020	H. Askar; J. Misch; Z. Chen; S. Chadha; H. L. Wang	Capnography monitoring in procedural intravenous sedation: a systematic review and meta-analysis	AMSTAR not used to assess systematic reviews
31	2020	I. Axén; E. Björk Brämberg; M. Vaez; A. Lundin; G. Bergström	Interventions for common mental disorders in the occupational health service: a systematic review with a narrative synthesis	AMSTAR not used to assess systematic reviews
32	2020	M. T. Ayasse; A. Ahmed; M. L. Espinosa; C. J. Walker; M. Yousaf; J. P. Thyssen; J. I. Silverberg	What are the highest yielding search strategy terms for systematic reviews in atopic dermatitis? A systematic review	AMSTAR not used to assess systematic reviews
33	2020	F. Azizi; K. Bahrami; M. M. Imani; A. Golshah; R. Safari-Faramani	Effect of bleaching with carbamide peroxide on shear bond strength of orthodontic brackets: A meta-analysis of in vitro studies	AMSTAR not used to assess systematic reviews
34	2020	A. M. Bach-Mortensen; B. Verboom	Barriers and facilitators systematic reviews in health: A methodological review and recommendations for reviewers	AMSTAR not used to assess systematic reviews
35	2020	J. Baek	Laser signal simulation system based on a backward transmission screen	AMSTAR not used to assess systematic reviews
36	2020	Y. Bai; X. E. Wang; Y. H. Zhang	Nilotinib for the treatment of chronic myelogenous leukemia: a rapid health technology assessment	AMSTAR not used to assess systematic reviews
37	2020	P. Baker; C. Coole; A. Drummond; S. Khan; C. McDaid; C. Hewitt; L. Kottam; S. Ronaldson; E. Coleman; D. A. McDonald; F. Nouri; M. Narayanasamy; I. McNamara; J. Fitch; L. Thomson; G. Richardson; A. Rangan	Occupational advice to help people return to work following lower limb arthroplasty: The OPAL intervention mapping study	AMSTAR not used to assess systematic reviews
38	2020	C. Baptista; N. Corte-Real; L. Regueiras; G. Seo; M. Hemphill; A. Pereira; C. Dias; T. Martinek; A. Fonseca	Teaching personal and social responsibility after-school: A systematic review	AMSTAR not used to assess systematic reviews
39	2020	E. Baxendale; A. Hook	Systematic reviews should not be assumed to be systematic and comprehensive	AMSTAR not used to assess systematic reviews
40	2020	A. M. Beck; M. M. Husted; C. E. Weekes; C. Baldwin	Interventions to Support Older People’s Involvement in Activities Related to Meals. A Systematic Review	AMSTAR not used to assess systematic reviews
41	2020	S. Beisbier; P. Laverdure	Occupation- And activity-based interventions to improve performance of instrumental activities of daily living and rest and sleep for children and youth ages 5-21: A systematic review	AMSTAR not used to assess systematic reviews
42	2020	M. Bergström; M. Cederblad; K. Håkansson; A. K. Jonsson; C. Munthe; B. Vinnerljung; I. Wirtberg; P. Östlund; K. Sundell	Interventions in Foster Family Care: A Systematic Review	AMSTAR not used to assess systematic reviews
43	2020	C. L. Bertoglio; M. Maspero; L. Morini; A. Zironda; B. D. Alampi; M. Mazzola; C. Magistro; P. Carnevali; G. Ferrari	Permanent end-colostomy parastomal hernia prevention using a novel three-dimensional mesh	AMSTAR not used to assess systematic reviews
44	2020	L. Bertolaccini; L. Spaggiari	The synthesis of scientific shreds of evidence: A critical appraisal on systematic review and meta-analysis methodology	AMSTAR not used to assess systematic reviews
45	2020	D. Bettenworth; A. Bokemeyer; L. Kou; R. Lopez; J. F. Bena; S. El Ouali; R. Mao; S. Kurada; A. Bhatt; T. Beyna; B. Halloran; M. Reeson; S. Hosomi; M. Kishi; F. Hirai; N. Ohmiya; F. Rieder	Systematic review with meta-analysis: efficacy of balloon-assisted enteroscopy for dilation of small bowel Crohn's disease strictures	AMSTAR not used to assess systematic reviews
46	2020	I. Bighelli; C. Leucht; M. Huhn; C. Reitmeir; F. Schwermann; S. Wallis; J. M. Davis; S. Leucht	Are Randomized Controlled Trials on Pharmacotherapy and Psychotherapy for Positive Symptoms of Schizophrenia Comparable? A Systematic Review of Patient and Study Characteristics	AMSTAR not used to assess systematic reviews
47	2020	S. Boet; L. Martin; O. Cheng-Boivin; N. Etherington; P. Louge; R. Pignel; M. Pellégrini; M. A. Magnan; M. Bennett	Can preventive hyperbaric oxygen therapy optimise surgical outcome?: A systematic review of randomised controlled trials	AMSTAR not used to assess systematic reviews
48	2020	U. Bolm-Audorff; J. Hegewald; A. Pretzsch; A. Freiberg; A. Nienhaus; A. Seidler	Occupational noise and hypertension risk: A systematic review and meta-analysis	AMSTAR not used to assess systematic reviews
49	2020	M. Bonini; G. Cilluffo; S. La Grutta; C. Boccabella; O. Usmani; G. Viegi; P. Palange	Anti-muscarinic drugs as preventive treatment of exercise-induced bronchoconstriction (EIB) in children and adults	AMSTAR not used to assess systematic reviews
50	2020	A. Booth; A. S. Mitchell; A. Mott; S. James; S. Cockayne; S. Gascoyne; C. McDaid	An assessment of the extent to which the contents of PROSPERO records meet the systematic review protocol reporting items in PRISMA-P	AMSTAR not used to assess systematic reviews
51	2020	D. Bores-García; D. Hortigüela-Alcalá; F. J. Fernandez-Rio; G. González-Calvo; R. Barba-Martín	Research on Cooperative Learning in Physical Education: Systematic Review of the Last Five Years	AMSTAR not used to assess systematic reviews
52	2020	D. Bores-García; D. Hortigüela-Alcalá; G. González-Calvo; R. Barba-Martín	Peer assessment in physical education: A systematic review of the last five years	AMSTAR not used to assess systematic reviews
53	2020	M. Bošnjak; N. Wedderhoff	Hotspots in Psychology - 2020 Edition	AMSTAR not used to assess systematic reviews
54	2020	J. Brand; R. Hardy; E. Monroe	Research Pearls: Checklists and Flowcharts to Improve Research Quality	AMSTAR not used to assess systematic reviews
55	2020	S. Broetje; G. J. Jenny; G. F. Bauer	The Key Job Demands and Resources of Nursing Staff: An Integrative Review of Reviews	AMSTAR not used to assess systematic reviews
56	2020	K. Brunelle; S. Abdulle; K. M. Gorey	Anxiety and Depression Among Socioeconomically Vulnerable Students with Learning Disabilities: Exploratory Meta-analysis	AMSTAR not used to assess systematic reviews
57	2020	N. Brusselaers; O. Sadr-Azodi; L. Engstrand	Long-term proton pump inhibitor usage and the association with pancreatic cancer in Sweden	AMSTAR not used to assess systematic reviews
58	2020	J. Bueno-Antequera; D. Munguía-Izquierdo	Exercise and Depressive Disorder	AMSTAR not used to assess systematic reviews
59	2020	J. Bueno-Antequera; D. Munguía-Izquierdo	Exercise and Schizophrenia	AMSTAR not used to assess systematic reviews
60	2020	R. Burgess; G. Mansell; A. Bishop; M. Lewis; J. Hill	Predictors of functional outcome in musculoskeletal healthcare: An umbrella review	AMSTAR not used to assess systematic reviews
61	2020	A. Buscemi; S. Martino; S. Scirè Campisi; A. Rapisarda; M. Coco	Endocannabinoids release after Osteopathic Manipulative Treatment. A brief review	AMSTAR not used to assess systematic reviews
62	2020	V. A. Byvaltsev; A. A. Kalinin; M. A. Aliev; V. V. Shepelev; B. R. Yusupov; B. M. Aglakov	A meta-analysis of prospective studies comparing the results of laminoplasty and laminectomy with instrumental fixation in the surgical treatment of patients with multilevel degenerative cervical spine diseases	AMSTAR not used to assess systematic reviews
63	2020	C. Calvo-Henriquez; R. Capasso; C. Chiesa-Estomba; S. Y. Liu; S. Martins-Neves; E. Castedo; C. O'Connor-Reina; A. Ruano-Ravina; S. Kahn	The role of pediatric maxillary expansion on nasal breathing. A systematic review and metanalysis	AMSTAR not used to assess systematic reviews
64	2020	C. Calvo-Henriquez; R. Capasso; G. Martínez-Capoccioni; J. Rangel-Chaves; S. Y. Liu; C. O'Connor-Reina; J. R. Lechien; C. Martin-Martin	Safeness, subjective and objective changes after turbinate surgery in pediatric patients: A systematic review	AMSTAR not used to assess systematic reviews
65	2020	V. A. P. Campos; D. S. Palacio; F. P. A. Glina; F. Tustumi; W. M. Bernardo; A. V. Sousa	Laparoscopic treatment of giant hiatal hernia with or without mesh reinforcement: A systematic review and meta-analysis	AMSTAR not used to assess systematic reviews
66	2020	C. G. Canning; N. E. Allen; E. Nackaerts; S. S. Paul; A. Nieuwboer; M. Gilat	Virtual reality in research and rehabilitation of gait and balance in Parkinson disease	AMSTAR not used to assess systematic reviews
67	2020	S. Capucci; J. Hahn-Pedersen; A. Vilsbøll; N. Kragh	Impact of Atopic Dermatitis and Chronic Hand Eczema on Quality of Life Compared with Other Chronic Diseases	AMSTAR not used to assess systematic reviews
68	2020	A. Cardenas; M. Nikolopoulos; K. Musselman; D. Fehlings	The effect of stationary rehabilitative cycling after lower extremity musculoskeletal surgical procedures on gross motor related activities of daily living, lower extremity pain and body structure and function outcomes: a systematic review	AMSTAR not used to assess systematic reviews
69	2020	M. Cardona; P. Stehlik; P. Fawzy; O. Byambasuren; J. Anderson; J. Clark; S. Sun; I. Scott	Effectiveness and sustainability of deprescribing for hospitalized older patients near end of life: a systematic review	AMSTAR not used to assess systematic reviews
70	2020	M. Cardoso; A. Coelho; R. Lima; I. Amaro; A. Paula; C. M. Marto; J. Sousa; G. Spagnuolo; M. M. Ferreira; E. Carrilho	Efficacy and patient’s acceptance of alternative methods for caries removal-A systematic review	AMSTAR not used to assess systematic reviews
71	2020	A. Carr; K. Cullen; C. Keeney; C. Canning; O. Mooney; E. Chinseallaigh; A. O’Dowd	Effectiveness of positive psychology interventions: a systematic review and meta-analysis	AMSTAR not used to assess systematic reviews
72	2020	C. R. Carter; M. R. Hatton; C. Wu; X. Chen	Sustainable supply chain management: continuing evolution and future directions	AMSTAR not used to assess systematic reviews
73	2020	G. L. Castellani; A. Molinelli; A. Feola; P. Forti; M. L. Lunardelli; L. Vignatelli; S. Albertini; M. Bolcato; M. Camerlingo; G. Corbi; D. De Leo; A. De Nicolò; F. De Stefano; A. Dell'Erba; P. Di Giulio; R. Domenici; P. Fedeli; N. Ferrara; F. Frigiolini; P. Gianniti; E. Gili; P. Iannone; A. Lovato; A. Marengoni; F. Marozzi; M. Martelloni; P. Mecocci; L. Polo; M. Portas; P. Rossi; C. Scorretti; M.…	Valutazione medico-legale del danno biologico nella persona anziana. I risultati della consensus conference multidisciplinare	AMSTAR not used to assess systematic reviews
74	2020	G. Castellini; V. Iannicelli; M. Briguglio; D. Corbetta; L. M. Sconfienza; G. Banfi; S. Gianola	Are clinical practice guidelines for low back pain interventions of high quality and updated? A systematic review using the AGREE II instrument	AMSTAR not used to assess systematic reviews
75	2020	I. Cavero-Redondo; C. Álvarez-Bueno; V. Martinez-Vizcaino	Reply to y Gao et al	AMSTAR not used to assess systematic reviews
76	2020	A. Cervantes-Arslanian; K. H. V. Lau; P. Anand; J. G. Shulman; T. Ford; C. Takahashi; A. Daneshmand; T. N. Nguyen; K. Suchdev; M. Abdennadher; A. Saxena; A. Macone; M. D. Perloff; S. Zhu; D. M. Greer	Rapid Dissemination of Protocols for Managing Neurology Inpatients with COVID-19	AMSTAR not used to assess systematic reviews
77	2020	A. Chaimani; A. Chaimani	Conduct and reporting of individual participant data network meta-analyses need improvement	AMSTAR not used to assess systematic reviews
78	2020	A. H. Y. Chan; V. Cooper; H. Lycett; R. Horne	Practical Barriers to Medication Adherence: What Do Current Self- or Observer-Reported Instruments Assess?	AMSTAR not used to assess systematic reviews
79	2020	D. Chang; C. C. Zygourakis; H. Wadhwa; J. G. Kahn	Systematic Review of Cost-Effectiveness Analyses in U.S. Spine Surgery	AMSTAR not used to assess systematic reviews
80	2020	J. R. Chapman	Editorial Perspective: Time for Another Grading System-From PRISMA to AMSTAR 2	AMSTAR not used to assess systematic reviews
81	2020	A. Chattopadhyay; R. Wu; D. Wan; A. Momeni	AAPS podium presentations—has the level of evidence changed over the past decade?	AMSTAR not used to assess systematic reviews
82	2020	W. B. Chekol; D. Y. Melesse; Z. A. Denu; H. Y. Tawuye	Evidence-based thoracic epidural nerve block: A systematic review	AMSTAR not used to assess systematic reviews
83	2020	L. Chelkeba; G. Fekadu; G. Tesfaye; F. Belayneh; T. Melaku; Z. Mekonnen	Effects of time of initiation of antiretroviral therapy in the treatment of patients with HIV/TB co-infection: A systemic review and meta-analysis	AMSTAR not used to assess systematic reviews
84	2020	Z. Chen; D. Han; Q. Wang; L. Li	Four interventions for pediatric femoral shaft fractures: Network meta-analysis of randomized trials	AMSTAR not used to assess systematic reviews
85	2020	J. Y. Choi; H. Choi; G. Seomun; E. J. Kim	Mobile-application-based interventions for patients with hypertension and ischemic heart disease: A systematic review	AMSTAR not used to assess systematic reviews
86	2020	A. P. Christie; D. Abecasis; M. Adjeroud; J. C. Alonso; T. Amano; A. Anton; B. P. Baldigo; R. Barrientos; J. E. Bicknell; D. A. Buhl; J. Cebrian; R. S. Ceia; L. Cibils-Martina; S. Clarke; J. Claudet; M. D. Craig; D. Davoult; A. De Backer; M. K. Donovan; T. D. Eddy; F. M. França; J. P. A. Gardner; B. P. Harris; A. Huusko; I. L. Jones; B. P. Kelaher; J. S. Kotiaho; A. López-Baucells; H. L. Major; A…	Quantifying and addressing the prevalence and bias of study designs in the environmental and social sciences	AMSTAR not used to assess systematic reviews
87	2020	D. R. H. Christie; C. F. Sharpley	How accurately can multiparametric magnetic resonance imaging measure the tumour volume of a prostate cancer? Results of a systematic review	AMSTAR not used to assess systematic reviews
88	2020	J. F. Cohen; D. A. Korevaar; I. Boutron; C. A. Gatsonis; S. Hopewell; M. D. F. McInnes; D. Moher; E. von Elm; P. M. Bossuyt	Reporting guidelines for journal and conference abstracts	AMSTAR not used to assess systematic reviews
89	2020	C. Conversano; Ŕ. Ciacchini; G. Orrù; M. Di Giuseppe; A. Gemignani; A. Poli	Mindfulness, compassion, and self-compassion among health care professionals: What’s new? a systematic review	AMSTAR not used to assess systematic reviews
90	2020	C. J. Cook; C. E. Cook; M. P. Reiman; A. B. Joshi; W. Richardson; A. N. Garcia	Systematic review of diagnostic accuracy of patient history, clinical findings, and physical tests in the diagnosis of lumbar spinal stenosis	AMSTAR not used to assess systematic reviews
91	2020	C. Couchoud; P. Fagnoni; F. Aubin; V. Westeel; T. Maurina; A. Thiery-Vuillemin; C. Gerard; M. Kroemer; C. Borg; S. Limat; V. Nerich	Economic evaluations of cancer immunotherapy: a systematic review and quality evaluation	AMSTAR not used to assess systematic reviews
92	2020	W. A. Cram; M. Templier; G. Paré	(Re)considering the concept of literature review reproducibility	AMSTAR not used to assess systematic reviews
93	2020	A. Cross; N. Howlett; D. Sheffield	Social ecological interventions to increase physical activity in children and young people living with and beyond cancer: a systematic review	AMSTAR not used to assess systematic reviews
94	2020	A. Cross; F. Naughton; D. Sheffield	What is the role of stress cardiovascular reactivity in health behaviour change? A systematic review, meta-analysis and research agenda	AMSTAR not used to assess systematic reviews
95	2020	R. J. Crum; D. De Sa; A. C. Kanakamedala; O. A. Obioha; B. P. Lesniak; V. Musahl	Aperture and Suspensory Fixation Equally Efficacious for Quadriceps Tendon Graft Fixation in Primary ACL Reconstruction: A Systematic Review	AMSTAR not used to assess systematic reviews
96	2020	A. C. da Silva; A. S. do Carmo; L. C. dos Santos	Associations between sleep practices and social behavior of children and adolescents: a systematic review	AMSTAR not used to assess systematic reviews
97	2020	J. Das-Munshi; M. Semrau; C. Barbui; N. Chowdhary; P. C. Gronholm; K. Kolappa; D. Krupchanka; T. Dua; G. Thornicroft	Gaps and challenges: WHO treatment recommendations for tobacco cessation and management of substance use disorders in people with severe mental illness	AMSTAR not used to assess systematic reviews
98	2020	M. Davari; H. B. Giwa; A. Nabizade; F. Taheri; A. Giwa	Antiretroviral therapy and the risk of sexual transmission of HIV: a systematic review and meta-analysis	AMSTAR not used to assess systematic reviews
99	2020	K. W. Davidson; U. Scholz	Understanding and predicting health behaviour change: a contemporary view through the lenses of meta-reviews	AMSTAR not used to assess systematic reviews
100	2020	M. A. De Brito; J. R. Fernandes; E. Aedo-Muñoz; D. I. V. Pérez; A. C. C. Queiroz; P. H. B. De Carvalho; C. J. Brito; B. Miarka	Effect of exercise on the quality of life in cancer patients: A meta-analysis of different intervention	AMSTAR not used to assess systematic reviews
101	2020	E. Dell’Aquila; G. Armento; M. Iuliani; S. Simonetti; L. D’Onofrio; T. Zeppola; C. Madaudo; M. Russano; F. Citarella; G. Ribelli; F. Pantano; B. Vincenzi; G. Tonini; D. Santini	Denosumab for cancer-related bone loss	AMSTAR not used to assess systematic reviews
102	2020	F. J. G. de Oliveira; A. B. Rodrigues; I. C. Ramos; J. Á. Caetano	Dosage of heparin for patency of the totally implanted central venous catheter in cancer patients	AMSTAR not used to assess systematic reviews
103	2020	K. K. De Santis; I. Kaplan	The motor and the non-motor outcomes of Nordic Walking in Parkinson's disease: A systematic review	AMSTAR not used to assess systematic reviews
104	2020	J. R. Dettori; D. C. Norvell	Discordant Systematic Reviews: Which to Believe?	AMSTAR not used to assess systematic reviews
105	2020	J. R. Dettori; A. C. Skelly; E. D. Brodt	Reply to “Comments on ‘Critically Low Confidence in the Results Produced by Spine Surgery Systematic Reviews: An AMSTAR-2 Evaluation From 4 Spine Journals’ by Dettori et al”	AMSTAR not used to assess systematic reviews
106	2020	P. L. de Zwart; B. R. J. van Dijken; G. A. Holtman; G. N. Stormezand; R. A. J. O. Dierckx; P. J. van Laar; A. van der Hoorn	Diagnostic accuracy of PET tracers for the differentiation of tumor progression from treatment-related changes in high-grade glioma: A systematic review and metaanalysis	AMSTAR not used to assess systematic reviews
107	2020	A. Dhawan; M. W. Lawlor; G. V. Mazariegos; P. McKiernan; J. E. Squires; K. A. Strauss; D. Gupta; E. James; S. Prasad	Disease burden of Crigler–Najjar syndrome: Systematic review and future perspectives	AMSTAR not used to assess systematic reviews
108	2020	S. Dijkink; K. Meier; P. Krijnen; D. D. Yeh; G. C. Velmahos; I. B. Schipper	Malnutrition and its effects in severely injured trauma patients	AMSTAR not used to assess systematic reviews
109	2020	M. Dreger; K. T. Hegmann; R. Travis; G. B. J. Andersson; R. M. Belcourt; E. J. Carragee; R. Donelson; M. Eskay-Auerbach; J. Galper; M. Goertz; S. Haldeman; P. D. Hooper; J. E. Lessenger; T. Mayer; K. L. Mueller; D. R. Murphy; W. G. Tellin; M. S. Thiese; M. S. Weiss; J. S. Harris	Non-Invasive and Minimally Invasive Management of Low Back Disorders	AMSTAR not used to assess systematic reviews
110	2020	X. Duan; H. Wang; J. Wu; Y. Guo; K. Wang; X. Liu; Z. Xiantao; X. Zhang	Comparative Efficacy of Chinese Herbal Injections for Treating Pediatric Bronchopneumonia: A Bayesian Network Meta-Analysis of Randomized Controlled Trials	AMSTAR not used to assess systematic reviews
111	2020	X. Duan; H. Wang; J. Wu; W. Zhou; K. Wang; X. Liu	Comparative efficacy of Chinese herbal injections for the treatment of Herpangina: A bayesian network meta-analysis of randomized controlled trials	AMSTAR not used to assess systematic reviews
112	2020	S. Durao; M. E. Visser; V. Ramokolo; J. M. Oliveira; B. M. Schmidt; Y. Balakrishna; A. Brand; E. Kristjansson; A. Schoonees	Community-level interventions for improving access to food in low- and middle-income countries	AMSTAR not used to assess systematic reviews
113	2020	M. Echeverri; D. Anderson; J. M. Haas; M. E. Johnson; F. S. A. Serrano; A. M. Nápoles	Testing the preliminary validity of a multidimensional framework for studying the effects of cancer health literacy on cancer screening behaviors among diverse populations	AMSTAR not used to assess systematic reviews
114	2020	L. Edelaar; E. Nikiphorou; G. E. Fragoulis; A. Iagnocco; C. Haines; M. Bakkers; L. Barbosa; N. Cikes; M. Ndosi; J. Primdahl; Y. Prior; P. Pchelnikova; V. Ritschl; V. S. Schäfer; H. Smucrova; I. Storrønning; M. Testa; D. Wiek; T. P. M. V. Vlieland	2019 EULAR recommendations for the generic core competences of health professionals in rheumatology	AMSTAR not used to assess systematic reviews
115	2020	L. M. Eidet; A. Dahlgren; M. Elvsåshagen	Unwanted effects of treatments for depression in children and adolescents: A mapping of systematic reviews	AMSTAR not used to assess systematic reviews
116	2020	W. El Ansari; A. El-Menyar	Is routine preoperative esophagogastroduodenscopy prior to bariatric surgery mandatory? protocol for a systematic review and meta-analysis	AMSTAR not used to assess systematic reviews
117	2020	W. El Ansari; B. Sathian; A. El-Menyar	Venous thromboembolic events after bariatric surgery: Protocol for a systematic review and meta-analysis	AMSTAR not used to assess systematic reviews
118	2020	M. El Boghdady; B. M. Ewalds-Kvist	The influence of music on the surgical task performance: A systematic review	AMSTAR not used to assess systematic reviews
119	2020	Y. Eliya; K. Nawar; B. B. Rothrauff; B. P. Lesniak; V. Musahl; D. De Sa	Anatomical anterior cruciate ligament reconstruction (ACLR) results in fewer rates of atraumatic graft rupture, and higher rates of rotatory knee stability: A meta-analysis	AMSTAR not used to assess systematic reviews
120	2020	N. Elliott; A. Steel; B. Leech; W. Peng	Design characteristics of comparative effectiveness trials for the relief of symptomatic dyspepsia: A systematic review	AMSTAR not used to assess systematic reviews
121	2020	M. Embrett; G. E. Randall; J. N. Lavis; M. L. Dion	Conceptualising characteristics of resources withdrawal from medical services: a systematic qualitative synthesis	AMSTAR not used to assess systematic reviews
122	2020	C. Eon; J. K. Breadsell; J. Byrne; G. M. Morrison	The discrepancy between as-built and as-designed in energy efficient buildings: A rapid review	AMSTAR not used to assess systematic reviews
123	2020	G. Ercolani; F. D'Acapito; L. Solaini; G. La Barba; A. Gardini; L. Fiorino; A. Cucchetti	Benchmarking a new tertiary referral center for hepato-biliary surgery through a critical systematic review of available literature	AMSTAR not used to assess systematic reviews
124	2020	I. N. Esene	Commentary: Pearls for interpreting neurosurgical systematic reviews and meta-analyses: Lessons from a collaborative effort	AMSTAR not used to assess systematic reviews
125	2020	J. K. Fadyl; D. Anstiss; K. Reed; M. Khoronzhevych; W. M. M. Levack	Effectiveness of vocational interventions for gaining paid work for people living with mild to moderate mental health conditions: Systematic review and meta-analysis	AMSTAR not used to assess systematic reviews
126	2020	M. Falavigna; V. Colpani; C. Stein; L. C. Pontes Azevedo; A. M. Bagattini; G. V. de Brito; J. M. Chatkin; S. Cimerman; M. de Freitas Dal Ben Corradi; C. A. da Cunha; F. C. de Medeiros; H. A. de Oliveira, Jr.; L. G. Fritscher; M. B. Gazzana; D. D. Gräf; L. P. Marra; J. Y. Matuoka; M. S. Nunes; D. V. Pachito; C. G. Moraes Pagano; P. do Carmo Silva Parreira; R. Riera; A. S. Júnior; B. de Melo Tavare…	Guidelines for the pharmacological treatment of COVID-19. The task force/consensus guideline of the Brazilian Association of Intensive Care Medicine, the Brazilian Society of Infectious Diseases and the Brazilian Society of Pulmonology and Tisiology	AMSTAR not used to assess systematic reviews
127	2020	N. Farkas; J. Wong; J. Bethel; S. Monib; A. Frampton; S. Thomson	A systematic review of symptomatic small bowel lipomas of the jejunum and ileum	AMSTAR not used to assess systematic reviews
128	2020	L. M. Feng; T. T. Zeng; W. G. Hou; Y. D. Zhu; K. Wang; F. H. Jiang; W. M. Yuan; H. Chen; J. C. Luo	Clinical observation on acupoint sticking therapy plus electroacupuncture for treating peripheral facial paralysis	AMSTAR not used to assess systematic reviews
129	2020	S. Feng; P. Yan; Q. Zhang; Z. Li; C. Li; Y. Geng; L. Wang; X. Zhao; Z. Yang; H. Cai; X. Wang	Induction chemotherapy followed by neoadjuvant chemoradiotherapy and surgery for patients with locally advanced rectal cancer: a systematic review and meta-analysis	AMSTAR not used to assess systematic reviews
130	2020	L. Ferrario; E. Foglia; E. Garagiola; V. Pacelli; G. Cenderello; A. D. I. Biagio; G. Rizzardini; M. Errico; R. Iardino; D. Croce	The impact of prep: Results from a multicenter health technology assessment into the Italian setting	AMSTAR not used to assess systematic reviews
131	2020	D. Ferreira; A. Vivot; P. Diemunsch; N. Meyer	Bayesian analysis from phase III trials was underused and poorly reported: a systematic review	AMSTAR not used to assess systematic reviews
132	2020	A. Finelli; N. Coakley; J. Chin; T. A. Flood; A. Loblaw; C. Morash; B. Shayegan; R. Siemens	Complex surgery and perioperative systemic therapy for genitourinary cancer of the retroperitoneum	AMSTAR not used to assess systematic reviews
133	2020	M. Firde; T. Yetneberk; S. Adem; G. Fitiwi; T. Belayneh	Preventive strategies of residual neuromuscular blockade in resource-limited settings: Systematic review and guideline	AMSTAR not used to assess systematic reviews
134	2020	H. Foster; K. R. Moffat; N. Burns; M. Gannon; S. Macdonald; C. A. O'Donnell	What do we know about demand, use and outcomes in primary care out-of-hours services? A systematic scoping review of international literature	AMSTAR not used to assess systematic reviews
135	2020	T. F. Frandsen; K. M. Sørensen	The perceived value of the academic library: A systematic review	AMSTAR not used to assess systematic reviews
136	2020	J. Frings; P. Balcarek; P. Tscholl; M. Liebensteiner; F. Dirisamer; P. Koenen	Conservative versus surgical treatment for primary patellar dislocation a systematic review to guide risk stratification	AMSTAR not used to assess systematic reviews
137	2020	M. Frountzas; K. Stergios; C. Nikolaou; I. Bellos; D. Schizas; D. Linardoutsos; K. Kontzoglou; G. Vaos; A. B. Williams; K. Toutouzas	Could FiLaC™ be effective in the treatment of anal fistulas? A systematic review of observational studies and proportional meta-analysis	AMSTAR not used to assess systematic reviews
138	2020	A. Frutos Pérez-Surio; C. Jordán De Luna	Guidelines for evidence synthesis reporting: Medications	AMSTAR not used to assess systematic reviews
139	2020	S. Q. Fu; S. Y. Wang; Q. Chen; Y. T. Liu; Z. L. Li; T. Sun	Laparoscopic versus open surgery for pheochromocytoma: A meta-analysis	AMSTAR not used to assess systematic reviews
140	2020	A. Gandjour; D. A. Ostwald	Cost Effectiveness of Secukinumab Versus Other Biologics and Apremilast in the Treatment of Active Psoriatic Arthritis in Germany	AMSTAR not used to assess systematic reviews
141	2020	Y. Gao; Y. Sun; J. Chen; J. Tian	The Quality of Overviews on Milk and Dairy Product Consumption and Cardiovascular Diseases and Milk and Dairy Product Consumption and Risk of Mortality Can be Improved	AMSTAR not used to assess systematic reviews
142	2020	B. Gareb; N. B. van Bakelen; P. U. Dijkstra; A. Vissink; R. R. M. Bos; B. van Minnen	Biodegradable versus titanium osteosynthesis in maxillofacial traumatology: a systematic review with meta-analysis and trial sequential analysis	AMSTAR not used to assess systematic reviews
143	2020	C. Garritty; C. Hamel; M. Hersi; C. Butler; Z. Monfaredi; A. Stevens; B. Nussbaumer-Streit; W. Cheng; D. Moher	Assessing how information is packaged in rapid reviews for policy-makers and other stakeholders: A cross-sectional study	AMSTAR not used to assess systematic reviews
144	2020	G. Gartlehner; L. Affengruber; V. Titscher; A. Noel-Storr; G. Dooley; N. Ballarini; F. König	Single-reviewer abstract screening missed 13 percent of relevant studies: a crowd-based, randomized controlled trial	AMSTAR not used to assess systematic reviews
145	2020	M. Gates; A. Gates; G. Duarte; M. Cary; M. Becker; B. Prediger; B. Vandermeer; R. M. Fernandes; D. Pieper; L. Hartling	Quality and risk of bias appraisals of systematic reviews are inconsistent across reviewers and centers	Methodological study about AMSTAR
146	2020	A. Gates; M. Gates; D. DaRosa; S. A. Elliott; J. Pillay; S. Rahman; B. Vandermeer; L. Hartling	Decoding semi-automated title-abstract screening: findings from a convenience sample of reviews	AMSTAR not used to assess systematic reviews
147	2020	A. Gates; M. Gates; M. Sebastianski; S. Guitard; S. A. Elliott; L. Hartling	The semi-automation of title and abstract screening: A retrospective exploration of ways to leverage Abstrackr's relevance predictions in systematic and rapid reviews	AMSTAR not used to assess systematic reviews
148	2020	M. Gates; A. Gates; S. Guitard; M. Pollock; L. Hartling	Guidance for overviews of reviews continues to accumulate, but important challenges remain: a scoping review	AMSTAR not used to assess systematic reviews
149	2020	F. Gelardi; M. Kirienko; M. Sollini	Climbing the steps of the evidence-based medicine pyramid: highlights from Annals of Nuclear Medicine 2019	AMSTAR not used to assess systematic reviews
150	2020	R. J. Genco; F. Graziani; H. Hasturk	Effects of periodontal disease on glycemic control, complications, and incidence of diabetes mellitus	AMSTAR not used to assess systematic reviews
151	2020	X. Geng; E. Shi; S. Wang; Y. Song	A comparative analysis of the efficacy and safety of paricalcitol versus other vitamin D receptor activators in patients undergoing hemodialysis: A systematic review and metaanalysis of 15 randomized controlled trials	AMSTAR not used to assess systematic reviews
152	2020	X. Geng; Y. Song; B. Hou; Y. Ma; Y. Wang	The efficacy and safety of low dialysate sodium levels for patients with maintenance haemodialysis: A systematic review and meta-analysis	AMSTAR not used to assess systematic reviews
153	2020	K. Giannakou; P. Galanis	Umbrella reviews in clinical research	AMSTAR not used to assess systematic reviews
154	2020	P. K. Ginex; C. Backler; E. Croson; L. N. Horrell; K. A. Moriarty; C. Maloney; M. Vrabel; R. L. Morgan	Radiodermatitis in patients with cancer: Systematic review and meta-analysis	AMSTAR not used to assess systematic reviews
155	2020	C. Gleeson; R. Frost; L. Sherwood; M. Shevlin; P. Hyland; R. Halpin; J. Murphy; D. Silove	Post-migration factors and mental health outcomes in asylum-seeking and refugee populations: a systematic review	AMSTAR not used to assess systematic reviews
156	2020	P. Glera-Suárez; D. Soto-Peñaloza; D. Peñarrocha-Oltra; M. Peñarrocha-Diago	Patient morbidity after impacted third molar extraction with different flap designs. A systematic review and meta-analysis	AMSTAR not used to assess systematic reviews
157	2020	D. Glujovsky; C. E. Sueldo; A. Bardach; M. del Pilar Valanzasca; D. Comandé; A. Ciapponi	Quality of evidence matters: is it well reported and interpreted in infertility journals?	AMSTAR not used to assess systematic reviews
158	2020	D. A. Godoy; W. Videtta; R. Santa Cruz; X. Silva; S. Aguilera-Rodríguez; J. N. Carreño-Rodríguez; F. Ciccioli; G. Piñero; J. D. Ciro; S. da Re-Gutiérrez; G. Domeniconi; D. Fischer; O. Hernández; A. Lacerda-Gallardo; J. Mejía; P. Panhke; C. Romero; F. S. Lora; C. Soler-Morejón; J. L. Sufan; J. M. Montes; L. C. Fuenzalida; J. L. Parahnos; M. Jibaja; C. en representacion del Consorcio Latinoamerican…	General care in the management of severe traumatic brain injury: Latin American consensus	AMSTAR not used to assess systematic reviews
159	2020	T. Goedemans; D. Verbaan; W. P. Vandertop; P. van den Munckhof	Letter to the Editor regarding “Can early cranioplasty reduce the incidence of hydrocephalus after decompressive craniectomy? A meta-analysis”	AMSTAR not used to assess systematic reviews
160	2020	F. M. D. Góis; É. R. Gouveia; H. Sarmento; M. Peralta; A. Marques	Physical education classes based on sports education: A systematic review	AMSTAR not used to assess systematic reviews
161	2020	M. Á. González-Moles; Á. Ayén; I. González-Ruiz; T. de Porras-Carrique; L. González-Ruiz; I. Ruiz-ávila; P. Ramos-García	Prognostic and clinicopathological significance of fadd upregulation in head and neck squamous cell carcinoma: A systematic review and meta-analysis	AMSTAR not used to assess systematic reviews
162	2020	M. Á. González-Moles; S. Warnakulasuriya; I. González-Ruiz; L. González-Ruiz; Á. Ayén; D. Lenouvel; I. Ruiz-Ávila; P. Ramos-García	Clinical interpretation of findings from a systematic review and a comprehensive meta-analysis on clinicopathological and prognostic characteristics of oral squamous cell carcinomas (OSCC) arising in patients with oral lichen planus (OLP): Author's reply	AMSTAR not used to assess systematic reviews
163	2020	I. Gordon; C. Rutherford; K. Makarounas-Kirchmann; M. Kirchmann	Meta-analysis of average change in laboratory-measured HbA1c among people with type 1 diabetes mellitus using the 14 day Flash Glucose Monitoring System	AMSTAR not used to assess systematic reviews
164	2020	T. Gosselin; P. K. Ginex; C. Backler; S. D. Bruce; A. Hutton; C. M. Marquez; L. A. McGee; A. M. Shaftic; L. V. Suarez; K. A. Moriarty; C. Maloney; M. Vrabel; R. L. Morgan	ONS guidelines™ for cancer treatment-related radiodermatitis	AMSTAR not used to assess systematic reviews
165	2020	D. Gough; P. Davies; G. Jamtvedt; E. Langlois; J. Littell; T. Lotfi; E. Masset; T. Merlin; A. S. Pullin; M. Ritskes-Hoitinga; J. A. Røttingen; E. Sena; R. Stewart; D. Tovey; H. White; J. Yost; H. Lund; J. Grimshaw	Evidence Synthesis International (ESI): Position Statement	AMSTAR not used to assess systematic reviews
166	2020	E. M. Grames; C. S. Elphick	Use of study design principles would increase the reproducibility of reviews in conservation biology	AMSTAR not used to assess systematic reviews
167	2020	M. G. Grammatikopoulou; X. Theodoridis; K. Gkiouras; M. Lampropoulou; A. Petalidou; M. Patelida; E. Tsirou; C. Papoutsakis; D. G. Goulis	Methodological quality of clinical practice guidelines for nutrition and weight gain during pregnancy: A systematic review	AMSTAR not used to assess systematic reviews
168	2020	S. Graziadio; A. Winter; B. C. Lendrem; J. Suklan; W. S. Jones; S. G. Urwin; R. A. O'Leary; R. Dickinson; A. Halstead; K. Kurowska; K. Green; A. Sims; A. J. Simpson; H. M. Power; A. J. Allen	How to ease the pain of taking a diagnostic point of care test to the market: A framework for evidence development	AMSTAR not used to assess systematic reviews
169	2020	T. Greenhalgh; P. Thompson; S. Weiringa; A. L. Neves; L. Husain; M. Dunlop; A. Rushforth; D. Nunan; S. De Lusignan; B. Delaney	What items should be included in an early warning score for remote assessment of suspected COVID-19? qualitative and Delphi study	AMSTAR not used to assess systematic reviews
170	2020	M. Greenhawt; M. Shaker; J. Wang; J. J. Oppenheimer; S. Sicherer; C. Keet; K. Swaggart; M. Rank; J. M. Portnoy; J. Bernstein; D. K. Chu; C. Dinakar; D. Golden; C. Horner; D. M. Lang; E. S. Lang; D. A. Khan; J. Lieberman; D. Stukus; D. Wallace	Peanut allergy diagnosis: A 2020 practice parameter update, systematic review, and GRADE analysis	AMSTAR not used to assess systematic reviews
171	2020	J. Grisales; A. Sanabria	Utility of Routine Frozen Section of Thyroid Nodules Classified as Follicular Neoplasm	AMSTAR not used to assess systematic reviews
172	2020	B. Grodzinski; O. Mowforth; L. A. Tetreault; B. M. Davies	Improving the Quality of Systematic Reviews in Spinal Surgery Requires Community-Wide Engagement and Pragmatism	AMSTAR not used to assess systematic reviews
173	2020	C. Grønlund; L. Devantier; H. E. Callesen; D. D. Hougaard; M. N. Händel; J. H. Schmidt; F. L. A. Guldfred; B. D. Djurhuus	Vertiginous episodes in menière disease following transmyringeal ventilation tube insertion: A systematic review on the current state of evidence	AMSTAR not used to assess systematic reviews
174	2020	W. J. Gu; F. Zampieri; J. De Waele	Systematic reviews and meta-analyses of interventions in the Journal of Critical Care	AMSTAR not used to assess systematic reviews
175	2020	K. Gunnell; V. J. Poitras; D. Tod	Questions and answers about conducting systematic reviews in sport and exercise psychology	AMSTAR not used to assess systematic reviews
176	2020	Z. Guo; C. Gu; S. Gan; Y. Li; S. Xiang; L. Gong; F. L. Chan; S. Wang	Sarcopenia as a predictor of postoperative outcomes after urologic oncology surgery: A systematic review and meta-analysis	AMSTAR not used to assess systematic reviews
177	2020	P. Gurung; S. Makineli; R. Spijker; M. M. G. Leeflang	The Emtree term “diagnostic test accuracy study” retrieved less than half of the diagnostic accuracy studies in Embase	AMSTAR not used to assess systematic reviews
178	2020	A. B. Gutiérrez; A. J. Rodríguez-Morales; Á. J. Narváez Mejía; Á. A. García Peña; Á. M. Giraldo Montoya; A. J. Cortes Muñoz; A. L. García; A. V. Ospina Serrano; B. P. Escobar; C. A. Acevedo Medina; C. A. Pardo González; C. A. Vargas Báez; C. A. Álvarez Moreno; C. A. Solórzano Ramos; C. E. Conde Martin; C. H. Saavedra Trujillo; C. M. Poveda Henao; C. P. Beltrán Arroyave; D. S. Sedano; D. C. Medina…	Colombian consensus recommendations for diagnosis, management and treatment of the infection by SARS-COV-2/ COVID-19 in health care facilities - Recommendations from expert´s group based and informed on evidence	AMSTAR not used to assess systematic reviews
179	2020	D. Gutiérrez-Sánchez; R. Gómez-García; A. I. Cuesta-Vargas; D. Pérez-Cruzado	The suffering measurement instruments in palliative care: A systematic review of psychometric properties	AMSTAR not used to assess systematic reviews
180	2020	A. Haas; K. Vannest; J. L. Thompson; M. C. Fuller; S. Wattanawongwan	Peer-Mediated Instruction and Academic Outcomes for Students with Autism Spectrum Disorders: A Comparison of Quality Indicators	AMSTAR not used to assess systematic reviews
181	2020	N. R. Haddaway; A. Bethel; L. V. Dicks; J. Koricheva; B. Macura; G. Petrokofsky; A. S. Pullin; S. Savilaakso; G. B. Stewart	Eight problems with literature reviews and how to fix them	AMSTAR not used to assess systematic reviews
182	2020	M. S. Hagger; S. Moyers; K. McAnally; L. E. McKinley	Known knowns and known unknowns on behavior change interventions and mechanisms of action*	AMSTAR not used to assess systematic reviews
183	2020	L. M. Hall; P. Neumann; P. W. Hodges	Do features of randomized controlled trials of pelvic floor muscle training for postprostatectomy urinary incontinence differentiate successful from unsuccessful patient outcomes? A systematic review with a series of meta-analyses	AMSTAR not used to assess systematic reviews
184	2020	A. Hamdan; R. H. Idrus; M. H. Mokhtar	Reply to ‘comment on: Effects of nigella sativa on type-2 diabetes mellitus: A systematic review’	AMSTAR not used to assess systematic reviews
185	2020	I. Hameed; M. Demetres; D. Y. Tam; M. Rahouma; F. M. Khan; D. N. Wright; K. Mages; A. P. Derosa; B. B. Nelson; K. Pain; D. Delgado; L. N. Girardi; S. E. Fremes; M. Gaudino	An assessment of the quality of current clinical meta-analyses	AMSTAR not used to assess systematic reviews
186	2020	C. Hamel; L. Esmaeilisaraji; M. Thuku; A. Michaud; L. Sikora; K. Fung-Kee-Fung	Antenatal and postpartum prevention of Rh alloimmunization: A systematic review and GRADE analysis	AMSTAR not used to assess systematic reviews
187	2020	R. H. Han; M. N. Schmidt; W. M. Waits; A. K. C. Bell; T. L. Miller	Planning for Mental Health Needs During COVID-19	AMSTAR not used to assess systematic reviews
188	2020	Y. Han; Y. Jia; H. Wang; L. Cao; Y. Zhao	Comparative analysis of weight loss and resolution of comorbidities between laparoscopic sleeve gastrectomy and Roux-en-Y gastric bypass: A systematic review and meta-analysis based on 18 studies	AMSTAR not used to assess systematic reviews
189	2020	C. M. Haney; K. F. Kowalewski; M. W. Schmidt; R. Koschny; E. A. Felinska; E. Kalkum; P. Probst; M. K. Diener; B. P. Müller-Stich; T. Hackert; F. Nickel	Endoscopic versus surgical treatment for infected necrotizing pancreatitis: a systematic review and meta-analysis of randomized controlled trials	AMSTAR not used to assess systematic reviews
190	2020	K. Hao; Z. Li; X. Wang; S. Yang; Y. Wang; C. Xu; L. Zhou; Y. Gao	Design of dual-band wide-angle RF/IR beam combiner based on impedance matching	AMSTAR not used to assess systematic reviews
191	2020	K. Hao; Z. Li; X. Wang; L. Zhou; Y. Wang	Near-field uniformity analysis and compensation for finite-sized beam combiner with the asymmetric layout	AMSTAR not used to assess systematic reviews
192	2020	B. Hasan; T. Nayfeh; M. Alzuabi; Z. Wang; A. R. Kuchkuntla; L. J. Prokop; C. B. Newman; M. H. Murad; T. I. Rajjo	Weight loss and serum lipids in overweight and obese adults: A systematic review and meta-analysis	AMSTAR not used to assess systematic reviews
193	2020	A. Hazard; L. Fournier; L. Rossignol; N. Pelletier Fleury; C. Hervé; T. Pitel; C. Pino; O. Saint-Lary; T. Hanslik; T. Blanchon; M. François	A top 5 list for French general practice	AMSTAR not used to assess systematic reviews
194	2020	Z. He; W. Zhang; M. Cheng; Y. Yang; P. Yan; J. Liu; K. Yang; Y. Qian	Surgical staples and skin closure tape in primary total knee arthroplasty: A systematic review and meta-analysis	AMSTAR not used to assess systematic reviews
195	2020	E. A. Hennessy; B. T. Johnson	Examining overlap of included studies in meta-reviews: Guidance for using the corrected covered area index	AMSTAR not used to assess systematic reviews
196	2020	J. O. Hernandez; L. S. J. Maldia; B. B. Park	Research trends and methodological approaches of the impacts of windstorms on forests in tropical, subtropical, and temperate zones: Where are we now and how should research move forward?	AMSTAR not used to assess systematic reviews
197	2020	P. Herrero; I. Contador; Y. Stern; B. Fernández-Calvo; A. Sánchez; F. Ramos	Influence of cognitive reserve in schizophrenia: A systematic review	AMSTAR not used to assess systematic reviews
198	2020	K. Herrström; S. Larsson; E. L. Einberg; M. Nilsson; K. Blomqvist; P. Garmy	Assessment of search strategies in literature-review-based candidate theses within a nursing program	AMSTAR not used to assess systematic reviews
199	2020	N. Hession; A. Habenicht	Clinical supervision in oncology: A narrative review	AMSTAR not used to assess systematic reviews
200	2020	J. S. Y. Ho; P. A. Tambyah; A. F. W. Ho; M. Y. Y. Chan; C. H. Sia	Effect of coronavirus infection on the human heart: A scoping review	AMSTAR not used to assess systematic reviews
201	2020	B. Hofauer; B. Braumann; C. Heiser; M. Herzog; J. T. Maurer; S. Plößl; J. U. Sommer; A. Steffen; T. Verse; B. A. Stuck	Diagnosis and treatment of isolated snoring—open questions and areas for future research	AMSTAR not used to assess systematic reviews
202	2020	F. Hoffmann; D. Eggers; D. Pieper; H. Zeeb; K. Allers	An observational study found large methodological heterogeneity in systematic reviews addressing prevalence and cumulative incidence	AMSTAR not used to assess systematic reviews
203	2020	C. Honda; T. Ohyama	Homogeneity score test of AC1 statistics and estimation of common AC1 in multiple or stratified inter-rater agreement studies	AMSTAR not used to assess systematic reviews
204	2020	Q. N. Hong; R. Rees; K. Sutcliffe; J. Thomas	Variations of mixed methods reviews approaches: A case study	AMSTAR not used to assess systematic reviews
205	2020	U. Hossain; A. K. Das; S. Ghosh; P. C. Sil	An overview on the role of bioactive α-glucosidase inhibitors in ameliorating diabetic complications	AMSTAR not used to assess systematic reviews
206	2020	E. J. Howarth; D. B. O'Connor; M. Panagioti; A. Hodkinson; S. Wilding; J. Johnson	Are stressful life events prospectively associated with increased suicidal ideation and behaviour? A systematic review and meta-analysis	AMSTAR not used to assess systematic reviews
207	2020	Y. T. Huang; Y. T. Ma; S. L. Craig; D. F. K. Wong; M. W. Forth	How Intersectional Are Mental Health Interventions for Sexual Minority People? A Systematic Review	AMSTAR not used to assess systematic reviews
208	2020	D. L. Hughes; G. Morris-Stiff	Determining the optimal time interval for cholecystectomy in moderate to severe gallstone pancreatitis: A systematic review of published evidence	AMSTAR not used to assess systematic reviews
209	2020	M. Hussein; T. Zayed	Critical factors for successful implementation of just-in-time concept in modular integrated construction: A systematic review and meta-analysis	AMSTAR not used to assess systematic reviews
210	2020	S. Iezadi; S. Azami-Aghdash; A. Ghiasi; A. Rezapour; H. Pourasghari; F. Pashazadeh; K. Gholipour	Effectiveness of the non-pharmaceutical public health interventions against COVID-19; A protocol of a systematic review and realist review	AMSTAR not used to assess systematic reviews
211	2020	M. M. Imani; F. Azizi; K. Bahrami; A. Golshah; R. Safari-Faramani	In vitro bleaching effect of hydrogen peroxide with different time of exposition and concentration on shear bond strength of orthodontic brackets to human enamel: A meta-analysis of in vitro studies	AMSTAR not used to assess systematic reviews
212	2020	F. Ingravallo; I. Cerquetti; L. Vignatelli; S. Albertini; M. Bolcato; M. Camerlingo; G. Corbi; D. De Leo; A. De Nicolò; F. De Stefano; A. Dell’Erba; P. Di Giulio; R. Domenici; P. Fedeli; A. Feola; N. Ferrara; P. Forti; F. Frigiolini; P. Gianniti; E. Gili; P. Iannone; A. Lovato; M. L. Lunardelli; A. Marengoni; F. Marozzi; M. Martelloni; P. Mecocci; A. Molinelli; L. Polo; M. Portas; P. Rossi; C. Sc…	Medico-legal assessment of personal damage in older people: report from a multidisciplinary consensus conference	AMSTAR not used to assess systematic reviews
213	2020	J. Y. Irons; D. Sheffield; F. Ballington; D. E. Stewart	A systematic review on the effects of group singing on persistent pain in people with long-term health conditions	AMSTAR not used to assess systematic reviews
214	2020	D. Janiri; G. D. Kotzalidis; L. De Chiara; A. E. Koukopoulos; M. Aas; G. Sani	The Ring of Fire: Childhood Trauma, Emotional Reactivity, and Mixed States in Mood Disorders	AMSTAR not used to assess systematic reviews
215	2020	A. Jayedi; S. Soltani; A. Abdolshahi; S. Shab-Bidar	Healthy and unhealthy dietary patterns and the risk of chronic disease: An umbrella review of meta-analyses of prospective cohort studies	AMSTAR not used to assess systematic reviews
216	2020	A. Jayedi; S. Soltani; D. Jenkins; J. Sievenpiper; S. Shab-Bidar	Dietary glycemic index, glycemic load, and chronic disease: an umbrella review of meta-analyses of prospective cohort studies	AMSTAR not used to assess systematic reviews
217	2020	M. M. Jeyaraman; N. Al-Yousif; R. C. Robson; L. Copstein; C. Balijepalli; K. Hofer; M. S. Fazeli; M. T. Ansari; A. C. Tricco; R. Rabbani; A. M. Abou-Setta	Inter-rater reliability and validity of risk of bias instrument for non-randomized studies of exposures: A study protocol	AMSTAR not used to assess systematic reviews
218	2020	M. M. Jeyaraman; R. Rabbani; N. Al-Yousif; R. C. Robson; L. Copstein; J. Xia; M. Pollock; S. Mansour; M. T. Ansari; A. C. Tricco; A. M. Abou-Setta	Inter-rater reliability and concurrent validity of ROBINS-I: Protocol for a cross-sectional study	AMSTAR not used to assess systematic reviews
219	2020	Z. Ji; F. Yang; H. Hu; N. Li; K. Wang; M. Zhang; H. Wang; L. Zhang; H. Zhao; W. Pang; J. Zhang	Construction of the systematic review/meta-analysis database of traditional Chinese medicine	AMSTAR not used to assess systematic reviews
220	2020	P. Jia; M. Zhang	Clinical decision support system for medication safety: An overview of systematic reviews	AMSTAR not used to assess systematic reviews
221	2020	W. J. Jiang; P. J. Yan; C. L. Zhao; M. B. Si; W. Tian; Y. J. Zhang; H. W. Tian; S. W. Feng; C. W. Han; J. Yang; K. H. Yang; T. K. Guo	Comparison of total endoscopic thyroidectomy with conventional open thyroidectomy for treatment of papillary thyroid cancer: a systematic review and meta-analysis	AMSTAR not used to assess systematic reviews
222	2020	C. Jin; L. Dai; T. Wang	The application of virtual reality in the training of laparoscopic surgery: A systematic review and meta-analysis	AMSTAR not used to assess systematic reviews
223	2020	P. Jones; A. Hawary; R. Beck; B. K. Somani	Role of Mini-Percutaneous Nephrolithotomy in the Management of Pediatric Stone Disease: A Systematic Review of Literature	AMSTAR not used to assess systematic reviews
224	2020	H. C. Kaltenegger; L. Becker; N. Rohleder; D. Nowak; M. Weigl	Association of working conditions including digital technology use and systemic inflammation among employees: Study protocol for a systematic review	AMSTAR not used to assess systematic reviews
225	2020	S. K. Kamarajah; C. Boyle; J. R. Bundred; B. H. Tan	Critical appraisal of gastric conduit ischaemic conditioning (GIC) prior to oesophagectomy: A systematic review and meta-analysis	AMSTAR not used to assess systematic reviews
226	2020	S. K. Kamarajah; N. J. Smart; I. R. Daniels; T. D. Pinkney; R. L. Harries	Bioabsorbable mesh use in midline abdominal wall prophylaxis and repair achieving fascial closure: a cross-sectional review of stage of innovation	AMSTAR not used to assess systematic reviews
227	2020	H. Kamioka; S. Nobuoka; J. Iiyama	Overview of systematic reviews with meta-analysis based on randomized controlled trials of balneotherapy and spa therapy from 2000 to 2019	AMSTAR not used to assess systematic reviews
228	2020	S. K. Kedia; A. Collins; P. J. Dillon; C. Akkus; K. D. Ward; B. M. Jackson	Psychosocial interventions for informal caregivers of lung cancer patients: A systematic review	AMSTAR not used to assess systematic reviews
229	2020	L. I. Kelley-Quon; M. G. Kirkpatrick; R. L. Ricca; R. Baird; C. M. Harbaugh; A. Brady; P. Garrett; H. Wills; J. Argo; K. A. Diefenbach; M. C. W. Henry; J. E. Sola; E. M. Mahdi; A. B. Goldin; S. D. St Peter; C. D. Downard; K. S. Azarow; T. Shields; E. Kim	Guidelines for Opioid Prescribing in Children and Adolescents after Surgery: An Expert Panel Opinion	AMSTAR not used to assess systematic reviews
230	2020	S. E. Kelly; T. J. Clifford; D. Coyle; J. Martin; V. Welch; B. Skidmore; D. Birnie; R. Parkash; A. S. L. Tang; G. A. Wells	Virtual follow-up and care for patients with cardiac electronic implantable devices: Protocol for a systematic review	AMSTAR not used to assess systematic reviews
231	2020	K. Kent; B. Jessup; P. Marsh; T. Barnett; M. Ball	A systematic review and quality appraisal of bereavement care practice guidelines	AMSTAR not used to assess systematic reviews
232	2020	S. J. M. Kessels; D. Carter; B. Ellery; S. Newton; T. L. Merlin	Prenatal genetic testing for cystic fibrosis: a systematic review of clinical effectiveness and an ethics review	AMSTAR not used to assess systematic reviews
233	2020	K. Khalaj; R. L. Figueira; L. Antounians; G. Lauriti; A. Zani	Systematic review of extracellular vesicle-based treatments for lung injury: are EVs a potential therapy for COVID-19?	AMSTAR not used to assess systematic reviews
234	2020	M. S. Khan; L. Li; F. Yasmin; S. U. Khan; N. S. Bajaj; A. Pandey; M. H. Murad; G. C. Fonarow; J. Butler; M. Vaduganathan	Assessment of Heterogeneity in Heart Failure-Related Meta-Analyses	AMSTAR not used to assess systematic reviews
235	2020	G. Kidney Disease: Improving Global Outcomes Diabetes Work	KDIGO 2020 Clinical Practice Guideline for Diabetes Management in Chronic Kidney Disease	AMSTAR not used to assess systematic reviews
236	2020	C. H. Kim; S. Han; C. J. Yang; J. H. Kim	Correlation between the presence of herniation pit and femoroacetabular impingement: a systematic review and meta-analysis	AMSTAR not used to assess systematic reviews
237	2020	C. H. Kim; H. Kim; S. J. Lee; J. Y. Yoon; J. K. Moon; S. Lee; P. W. Yoon	The Effect of Povidone-Iodine Lavage in Preventing Infection After Total Hip and Knee Arthroplasties: Systematic Review and Meta-Analysis	AMSTAR not used to assess systematic reviews
238	2020	C. H. Kim; J. W. Kim	Periacetabular osteotomy vs. total hip arthroplasty in young active patients with dysplastic hip: Systematic review and meta-analysis	AMSTAR not used to assess systematic reviews
239	2020	M. Kivimäki; M. Virtanen; S. T. Nyberg; G. David Batty	The WHO/ILO report on long working hours and ischaemic heart disease – Conclusions are not supported by the evidence	AMSTAR not used to assess systematic reviews
240	2020	A. Klinge; D. Khalil; B. Klinge; B. Lund; A. Naimi-Akbar; S. Tranaeus; M. Hultin	Prophylactic antibiotics for staged bone augmentation in implant dentistry	AMSTAR not used to assess systematic reviews
241	2020	K. A. Knight; P. G. Horgan; D. C. McMillan; C. S. D. Roxburgh; J. H. Park	The relationship between aortic calcification and anastomotic leak following gastrointestinal resection: A systematic review	AMSTAR not used to assess systematic reviews
242	2020	M. Kong; H. Chen; Y. Xin; Y. Jiang; Y. Han; H. Sheng	High ligation of the inferior mesenteric artery and anastomotic leakage in anterior resection for rectal cancer: a systematic review and meta-analysis of randomized controlled trial studies	AMSTAR not used to assess systematic reviews
243	2020	P. A. Konstantinopoulos; B. Norquist; C. Lacchetti; D. Armstrong; R. N. Grisham; P. J. Goodfellow; E. C. Kohn; D. A. Levine; J. F. Liu; K. H. Lu; D. Sparacio; C. M. Annunziata	Germline and somatic tumor testing in epithelial ovarian cancer: ASCO guideline	AMSTAR not used to assess systematic reviews
244	2020	E. B. Koster; E. W. Baars; D. M. J. Delnoij	Patient-reported quality of care in anthroposophic and integrative medicine: A scoping review	AMSTAR not used to assess systematic reviews
245	2020	K. F. Kowalewski; J. D. Hendrie; F. Nickel; J. von Hardenberg; P. Nuhn; P. Honeck; M. S. Michel; M. Kriegmair	Prophylactic abdominal or retroperitoneal drain placement in major uro-oncological surgery: a systematic review and meta-analysis of comparative studies on radical prostatectomy, cystectomy and partial nephrectomy	AMSTAR not used to assess systematic reviews
246	2020	K. F. Kowalewski; L. Seifert; S. Ali; M. W. Schmidt; S. Seide; C. Haney; C. Tapking; A. Shamiyeh; Y. Kulu; T. Hackert; B. P. Müller-Stich; F. Nickel	Functional outcomes after laparoscopic versus robotic-assisted rectal resection: a systematic review and meta-analysis	AMSTAR not used to assess systematic reviews
247	2020	C. S. Kruse; N. Ehrbar	Effects of computerized decision support systems on practitioner performance and patient outcomes: Systematic review	AMSTAR not used to assess systematic reviews
248	2020	C. S. Kruse; K. Lee; J. B. Watson; L. G. Lobo; A. G. Stoppelmoor; S. E. Oyibo	Measures of effectiveness, efficiency, and quality of telemedicine in the management of alcohol abuse, addiction, and rehabilitation: Systematic review	AMSTAR not used to assess systematic reviews
249	2020	I. S. Krysanov; V. S. Krysanova; V. Y. Ermakova	Use of acetate-buffered crystalloid solutions for fluid therapy in abdominal surgery (Review)	AMSTAR not used to assess systematic reviews
250	2020	L. Kullmann	Systematic reviews-incentives, pressures, and possible limitations	AMSTAR not used to assess systematic reviews
251	2020	J. Kumar; M. Alam; K. Johnson	Nonpharmacological interventions for pain management in lung cancer patients: A systematic review	AMSTAR not used to assess systematic reviews
252	2020	C. Kunisaki; S. Sato; N. Tsuchiya; J. Watanabe; T. Sato; K. Takeda; K. Kasahara; T. Kosaka; H. Akiyama; I. Endo; T. Misumi	Systemic Review and Meta-analysis of Impact of Splenectomy for Advanced Gastric Cancer	AMSTAR not used to assess systematic reviews
253	2020	M. Laka; A. Milazzo; T. Merlin	Can evidence-based decision support tools transform antibiotic management? A systematic review and meta-analyses	AMSTAR not used to assess systematic reviews
254	2020	P. Lanier; T. Jensen; K. Bryant; G. Chung; R. Rose; Q. Smith; L. Lackmann	A systematic review of the effectiveness of children's behavioral health interventions in psychiatric residential treatment facilities	AMSTAR not used to assess systematic reviews
255	2020	F. Lau; M. Antonio; K. Davison; R. Queen; A. Devor	A rapid review of gender, sex, and sexual orientation documentation in electronic health records	AMSTAR not used to assess systematic reviews
256	2020	V. Leclercq; M. Hiligsmann; G. Parisi; C. Beaudart; E. Tirelli; O. Bruyère	Best-worst scaling identified adequate statistical methods and literature search as the most important items of AMSTAR2 (A measurement tool to assess systematic reviews)	Methodological study about AMSTAR
257	2020	V. Leclercq; C. Beaudart; E. Tirelli; O. Bruyère	Psychometric measurements of AMSTAR 2 in a sample of meta-analyses indexed in PsycINFO	AMSTAR not used to assess systematic reviews
258	2020	G. Lenaerts; P. D. Geertruida E Bekkering; M. Goossens; L. De Coninck; N. Delvaux; S. Cordyn; J. Adriaenssens; P. Vankrunkelsven	Tools to assess the trustworthiness of evidence-based point-of-care information for health care professionals: Systematic review	AMSTAR not used to assess systematic reviews
259	2020	B. B. Levy; J. Z. Song; D. Luong; L. Perrier; M. T. Bayley; G. Andrew; K. Arbour-Nicitopoulos; B. Chan; C. J. Curran; G. Dimitropoulos; L. Hartman; L. Huang; M. Kastner; S. Kingsnorth; A. McCormick; M. Nelson; D. Nicholas; M. Penner; L. Thompson; A. Toulany; A. Woo; J. Zee; S. E. P. Munce	Transitional care interventions for youth with disabilities: A systematic review	AMSTAR not used to assess systematic reviews
260	2020	L. Li; K. Deng; J. W. Busse; X. Zhou; C. Xu; Z. Liu; Y. Ren; K. Zou; X. Sun	A systematic survey showed important limitations in the methods for assessing drug safety among systematic reviews	AMSTAR not used to assess systematic reviews
261	2020	J. S. Li	Guidelines for Chinese medicine rehabilitation of chronic obstructive pulmonary disease	AMSTAR not used to assess systematic reviews
262	2020	S. Li; Y. Liu; Y. Zhu	Effect of acute normovolemic hemodilution on coronary artery bypass grafting: A systematic review and meta-analysis of 22 randomized trials	AMSTAR not used to assess systematic reviews
263	2020	Y. Li; X. Liu; L. Guo; J. Li; D. Zhong; Y. Zhang; M. Clarke; R. Jin	Traditional Chinese herbal medicine for treating novel coronavirus (COVID-19) pneumonia: Protocol for a systematic review and meta-Analysis	AMSTAR not used to assess systematic reviews
264	2020	Y. Liang; C. Lin; B. Zhang; J. Cao; M. Chen; J. Shen; X. Feng; G. Xiao; L. Pan; K. Chen; H. Maher; X. Cai	Perioperative outcomes comparing laparoscopic with open repeat liver resection for post-hepatectomy recurrent liver cancer: A systematic review and meta-analysis	AMSTAR not used to assess systematic reviews
265	2020	N. Liang; H. Li; J. Wang; L. Jiao; Y. Ma; X. Wang; B. Liu; X. Luo; S. Zhao; M. Lv; J. Cao; W. Hu; H. Zhang; Y. Xiong; Y. Tian; Y. Chen; Y. Wang; N. Shi	Development of Rapid Advice Guidelines for the Treatment of Coronavirus Disease 2019 with Traditional Chinese Medicine	AMSTAR not used to assess systematic reviews
266	2020	R. Lieber; N. Pandis; C. M. Faggion, Jr.	Reporting and handling of incomplete outcome data in implant dentistry: A survey of randomized clinical trials	AMSTAR not used to assess systematic reviews
267	2020	H. Lim; E. J. Gong; B. H. Min; S. J. Kang; C. M. Shin; J. S. Byeon; M. Choi; C. G. Park; J. Y. Cho; S. T. Lee; H. G. Kim; H. J. Chun	Clinical practice guideline for the management of antithrombotic agents in patients undergoing gastrointestinal endoscopy	AMSTAR not used to assess systematic reviews
268	2020	M. R. Lima do Vale; A. Farmer; G. D. C. Ball; R. Gokiert; K. Maximova; J. Thorlakson	Implementation of Healthy Eating Interventions in Center-Based Childcare: The Selection, Application, and Reporting of Theories, Models, and Frameworks	AMSTAR not used to assess systematic reviews
269	2020	N. Lin; J. Li; Q. Ke; L. Wang; J. Liu	Does intermittent pringle maneuver loss its clinical value in reducing bleeding during hepatectomy? A systematic review and meta-analysis	AMSTAR not used to assess systematic reviews
270	2020	T. Y. Lin; J. Hanna; W. W. Ishak	Psychiatric symptoms in cushing's syndrome: A systematic review	AMSTAR not used to assess systematic reviews
271	2020	Y. J. Lin; C. N. Wen; Y. Y. Lin; W. C. Hsieh; C. C. Chang; Y. H. Chen; C. H. Hsu; Y. J. Shih; C. H. Chen; C. T. Fang	Oil-in-water emulsion adjuvants for pediatric influenza vaccines: a systematic review and meta-analysis	AMSTAR not used to assess systematic reviews
272	2020	M. Lissek; M. Boeker; A. Happe	How thick is the oral mucosa around implants after augmentation with different materials: A systematic review of the effectiveness of substitute matrices in comparison to connective tissue grafts	AMSTAR not used to assess systematic reviews
273	2020	D. Y. Liu; D. L. Zhong; J. Li; R. J. Jin	The effectiveness and safety of extracorporeal shock wave therapy (eswt) on spasticity after upper motor neuron injury: A protocol of systematic review and meta-analysis	AMSTAR not used to assess systematic reviews
274	2020	D. Liu; H. Luo; S. Lin; L. Zhao; C. Qiao	Comparison of the efficacy and safety of thoracic endovascular aortic repair with open surgical repair and optimal medical therapy for acute type B aortic dissection: A systematic review and meta-analysis	AMSTAR not used to assess systematic reviews
275	2020	D. Liu; L. Shao; Y. Zhang; W. Kang	Safety and efficacy of Lactobacillus for preventing necrotizing enterocolitis in preterm infants	AMSTAR not used to assess systematic reviews
276	2020	J. Liu; H. Li; J. Zhang; X. Dong; J. Xue; X. Shi; K. Yang	Dexamethasone or combined with others for postoperative nausea and vomiting in children: A systematic review	AMSTAR not used to assess systematic reviews
277	2020	S. Liu; C. Zhang; L. Peng; Y. Lu; D. Luo	Comparative effectiveness and safety of intravesical instillation treatment of interstitial cystitis/bladder pain syndrome: a systematic review and network meta-analysis of randomized controlled trials	AMSTAR not used to assess systematic reviews
278	2020	F. Lizama Fuentes; S. O. Rojas; F. M. Liberona; J. F. Cammell; F. López-Alegría	Impact on the quality of life of adolescents with diabetes mellitus type 1	AMSTAR not used to assess systematic reviews
279	2020	P. Llópez-Espinós; A. Palazón-Bru; C. Beneyto-Ripoll; A. M. Martínez-Díaz; V. F. Gil-Guillén; M. D. L. Á. Carbonell-Torregrosa	Quality assessment of meta-analyses evaluating randomized clinical trials to improve the prognosis of septic shock: an overview of systematic reviews	AMSTAR not used to assess systematic reviews
280	2020	V. Lopez-Lopez; A. J. Gómez-Ruiz; D. Eshmuminov; P. A. Cascales-Campos; F. Alconchel; J. Arevalo-Perez; R. Robles Campos; P. Parrilla Paricio	Surgical oncology in patients aged 80 years and older is associated with increased postoperative morbidity and mortality: A systematic review and meta-analysis of literature over 25 years	AMSTAR not used to assess systematic reviews
281	2020	R. C. Lorenz; K. Matthias; D. Pieper; U. Wegewitz; J. Morche; M. Nocon; O. Rissling; J. Schirm; S. Freitag; A. Jacobs	AMSTAR 2 overall confidence rating: lacking discriminating capacity or requirement of high methodological quality?	AMSTAR not used to assess systematic reviews
282	2020	J. M. Losciale; G. Bullock; C. Cromwell; L. Ledbetter; L. Pietrosimone; T. C. Sell	Hop Testing Lacks Strong Association With Key Outcome Variables After Primary Anterior Cruciate Ligament Reconstruction: A Systematic Review	AMSTAR not used to assess systematic reviews
283	2020	C. Lu; T. Lu; L. Ge; N. Yang; P. Yan; K. Yang	Use of AMSTAR-2 in the methodological assessment of systematic reviews: protocol for a methodological study	Methodological study about AMSTAR
284	2020	M. Lu; M. Faure; A. Bergamasco; W. Spalding; A. Benitez; Y. Moride; M. Fournier	Epidemiology of status epilepticus in the United States: A systematic review	AMSTAR not used to assess systematic reviews
285	2020	C. Luchini; N. Veronese; A. Nottegar; J. I. Shin; G. Gentile; U. Granziol; P. Soysal; O. Alexinschi; L. Smith; M. Solmi	Assessing the quality of studies in meta-research: Review/guidelines on the most important quality assessment tools	AMSTAR not used to assess systematic reviews
286	2020	A. Lundh; K. Rasmussen; L. Østengaard; I. Boutron; L. A. Stewart; A. Hróbjartsson	Systematic review finds that appraisal tools for medical research studies address conflicts of interest superficially	AMSTAR not used to assess systematic reviews
287	2020	C. Lunny; C. Ramasubbu; S. Gerrish; T. Liu; D. M. Salzwedel; L. Puil; B. Mintzes; J. J. Wright	Impact and use of reviews and 'overviews of reviews' to inform clinical practice guideline recommendations: protocol for a methods study	AMSTAR not used to assess systematic reviews
288	2020	C. Lunny; S. E. Brennan; J. Reid; S. McDonald; J. E. McKenzie	Overviews of reviews incompletely report methods for handling overlapping, discordant, and problematic data	AMSTAR not used to assess systematic reviews
289	2020	X. Luo; W. Zhang; P. Yan; Z. He; Y. Yang; K. Yang; Y. Qian	Skin Closure Tape and Surgical Staples in Primary Total Knee Arthroplasty: A Systematic Review and Meta-Analysis	AMSTAR not used to assess systematic reviews
290	2020	G. H. Lyman; M. S. Poniewierski	Research methods: Systematic reviews and meta-analysis in geriatric oncology	AMSTAR not used to assess systematic reviews
291	2020	T. Ljungberg; E. Bondza; C. Lethin	Evidence of the importance of dietary habits regarding depressive symptoms and depression	AMSTAR not used to assess systematic reviews
292	2020	L. L. Ma; Y. Y. Wang; Z. H. Yang; D. Huang; H. Weng; X. T. Zeng	Methodological quality (risk of bias) assessment tools for primary and secondary medical studies: What are they and which is better?	AMSTAR not used to assess systematic reviews
293	2020	H. Ma; W. Zhang; J. Shi; D. Zhou; J. Wang	The efficacy and safety of extracorporeal shockwave therapy in knee osteoarthritis: A systematic review and meta-analysis	AMSTAR not used to assess systematic reviews
294	2020	P. Ma; Y. Yuan; P. Yan; G. Chen; S. Ma; X. Niu; M. Xu; K. Yang; H. Cai	The efficacy and safety of lateral lymph node dissection for patients with rectal cancer: A systematic review and meta-analysis	AMSTAR not used to assess systematic reviews
295	2020	X. Ma; W. H. Zhang; Y. P. Yang; Z. G. Yuan	Meta-analysis of barbed suture versus traditional suture in primary total knee arthroplasty	AMSTAR not used to assess systematic reviews
296	2020	J. M. Maesa; A. Romero-Tabares; S. Benot-López	Diagnostic validity of the sFlt-1/PlGF ratio in the identification of preeclampsia: A systematic review	AMSTAR not used to assess systematic reviews
297	2020	J. Mahon; R. Dornbier; G. Wegrzyn; M. M. Faraday; H. Sadeghi-Nejad; L. Hakim; K. T. McVary	Infectious Adverse Events Following the Placement of a Penile Prosthesis: A Systematic Review	AMSTAR not used to assess systematic reviews
298	2020	A. Maries; C. D. Hills; P. Carey	Low-Carbon CO 2-Activated Self-Pulverizing Cement for Sustainable Concrete Construction	AMSTAR not used to assess systematic reviews
299	2020	K. A. Marin; H. H. M. Hermsdorff; F. A. C. Rezende; M. C. G. Peluzio; A. J. Natali	A systematic review of cross-sectional studies on the association of sedentary behavior with cardiometabolic diseases and related biomarkers in South American adults	AMSTAR not used to assess systematic reviews
300	2020	N. Markovina; I. Banjari; V. Bucevic Popovic; A. Jelicic Kadic; L. Puljak	Efficacy and safety of oral and inhalation commercial beta-glucan products: Systematic review of randomized controlled trials	AMSTAR not used to assess systematic reviews
301	2020	I. J. Marshall; B. T. Johnson; Z. Wang; S. Rajasekaran; B. C. Wallace	Semi-Automated evidence synthesis in health psychology: current methods and future prospects	AMSTAR not used to assess systematic reviews
302	2020	J. M. Marshall; D. A. Dunstan; W. Bartik	Apps with maps-anxiety and depression mobile apps with evidence-based frameworks: Systematic search of major app stores	AMSTAR not used to assess systematic reviews
303	2020	S. Martellotto; C. Maillot; L. Villeneuve; C. Eveno; O. Sgarbura; M. Pocard	Restricted access to innovative surgical technique related to a specific training, is it ethical? Example of the PIPAC procedure. A systematic review and an experts survey	AMSTAR not used to assess systematic reviews
304	2020	N. Martino; C. Truong; A. E. Clark; E. O'Neill; S. M. Hsu; D. Neal; J. F. Esquivel-Upshaw	Retrospective analysis of survival rates of post-and-cores in a dental school setting	AMSTAR not used to assess systematic reviews
305	2020	J. N. R. Martins; A. Kishen; D. Marques; E. J. Nogueira Leal Silva; J. Caramês; A. Mata; M. A. Versiani	Preferred Reporting Items for Epidemiologic Cross-sectional Studies on Root and Root Canal Anatomy Using Cone-beam Computed Tomographic Technology: A Systematized Assessment	AMSTAR not used to assess systematic reviews
306	2020	J. N. R. Martins; D. Marques; E. J. N. L. Silva; J. Caramês; A. Mata; M. A. Versiani	Second mesiobuccal root canal in maxillary molars—A systematic review and meta-analysis of prevalence studies using cone beam computed tomography	AMSTAR not used to assess systematic reviews
307	2020	J. Matuszczak-Świgoń; L. Bakiera	Experiences of adults as parents with cancer: a systematic review and thematic synthesis of qualitative studies	AMSTAR not used to assess systematic reviews
308	2020	G. K. Mbizvo; K. H. Bennett; C. Schnier; C. R. Simpson; S. E. Duncan; R. F. M. Chin	The accuracy of using administrative healthcare data to identify epilepsy cases: A systematic review of validation studies	AMSTAR not used to assess systematic reviews
309	2020	L. Mbuagbaw; D. O. Lawson; L. Puljak; D. B. Allison; L. Thabane	A tutorial on methodological studies: The what, when, how and why	AMSTAR not used to assess systematic reviews
310	2020	M. McCaul; D. Ernstzen; H. Temmingh; B. Draper; M. Galloway; T. Kredo	Clinical practice guideline adaptation methods in resource-constrained settings: Four case studies from South Africa	AMSTAR not used to assess systematic reviews
311	2020	R. S. McIntyre; I. P. Carvalho; L. M. W. Lui; A. Majeed; P. S. Masand; H. Gill; N. B. Rodrigues; O. Lipsitz; A. C. Coles; Y. Lee; J. K. Tamura; M. Iacobucci; L. Phan; F. Nasri; N. Singhal; E. R. Wong; M. Subramaniapillai; R. Mansur; R. Ho; R. W. Lam; J. D. Rosenblat	The effect of intravenous, intranasal, and oral ketamine in mood disorders: A meta-analysis	AMSTAR not used to assess systematic reviews
312	2020	T. McKechnie; J. Wang; J. E. Springer; P. L. Gross; S. Forbes; C. Eskicioglu	Extended thromboprophylaxis following colorectal surgery in patients with inflammatory bowel disease: a comprehensive systematic clinical review	AMSTAR not used to assess systematic reviews
313	2020	U. McKenna	Resilience in Ministry: Listening to the Voice of Church of Scotland Ministers	AMSTAR not used to assess systematic reviews
314	2020	S. McKeown	PRISMA guideline compliance is imperative for systematic review appraisal	AMSTAR not used to assess systematic reviews
315	2020	N. A. Medina-Gallardo; Y. Curbelo-Peña; T. Stickar; J. Gardenyes; S. Fernández-Planas; P. Roura-Poch; H. Vallverdú-Cartie	OMENTAL INFARCTION: SURGICAL or CONSERVATIVE TREATMENT? A CASE REPORTS and CASE SERIES SYSTEMATIC REVIEW	AMSTAR not used to assess systematic reviews
316	2020	A. Meier-Credner; B. Muschalla	Can Injustice at Work Make You Sick? The Role of Basic Beliefs, Subjectivity of Event Perception and Person-Job-Fit	AMSTAR not used to assess systematic reviews
317	2020	D. Y. Melesse; Z. A. Mekonnen; H. G. Kassahun; W. B. Chekol	Evidence based perioperative optimization of patients with obstructive sleep apnea in resource limited areas: A systematic review	AMSTAR not used to assess systematic reviews
318	2020	A. Melvin; C. G. Elliott; F. Bang; K. C. Roberts; W. Thompson; S. A. Prince	Population health measurement of social norms for sedentary behaviour: A systematic review	AMSTAR not used to assess systematic reviews
319	2020	T. Mensah; A. Hjern; K. Håkanson; P. Johansson; A. K. Jonsson; T. Mattsson; S. Tranæus; B. Vinnerljung; P. Östlund; G. Klingberg	Organisational models of health services for children and adolescents in out-of-home care: Health technology assessment	AMSTAR not used to assess systematic reviews
320	2020	J. Meserve; A. Facciorusso; A. K. Holmer; V. Annese; W. J. Sandborn; S. Singh	Systematic review with meta-analysis: safety and tolerability of immune checkpoint inhibitors in patients with pre-existing inflammatory bowel diseases	AMSTAR not used to assess systematic reviews
321	2020	M. E. Miscia; G. Lauriti; D. Di Renzo; A. Riccio; G. Lisi; P. Lelli Chiesa	Esophageal Atresia and Associated Duodenal Atresia: A Cohort Study and Review of the Literature	AMSTAR not used to assess systematic reviews
322	2020	M. E. Miscia; G. Lauriti; G. Lisi; A. Riccio; P. Lelli Chiesa	Management of Spontaneous Pneumothorax in Children: A Systematic Review and Meta-Analysis	AMSTAR not used to assess systematic reviews
323	2020	M. S. Mitchell; S. L. Orstad; A. Biswas; P. I. Oh; M. Jay; M. T. Pakosh; G. Faulkner	Financial incentives for physical activity in adults: Systematic review and meta-analysis	AMSTAR not used to assess systematic reviews
324	2020	L. Moletta; E. S. Pierobon; G. Capovilla; M. Costantini; R. Salvador; S. Merigliano; M. Valmasoni	International guidelines and recommendations for surgery during Covid-19 pandemic: A Systematic Review	AMSTAR not used to assess systematic reviews
325	2020	C. Molloy; R. Beatson; C. Harrop; N. Perini; S. Goldfeld	Systematic review: Effects of sustained nurse home visiting programs for disadvantaged mothers and children	AMSTAR not used to assess systematic reviews
326	2020	L. Montalva; G. Raffler; A. Riccio; G. Lauriti; A. Zani	Neurodevelopmental impairment in children with congenital diaphragmatic hernia: Not an uncommon complication for survivors	AMSTAR not used to assess systematic reviews
327	2020	D. C. Morais; S. O. Lopes; S. E. Priore	Evaluation indicators of food and nutritional insecurity and associated factors: Systematic review	AMSTAR not used to assess systematic reviews
328	2020	S. More; V. Bambidis; D. Benford; C. Bragard; A. Hernandez-Jerez; S. H. Bennekou; K. Koutsoumanis; K. Machera; H. Naegeli; S. S. Nielsen; J. R. Schlatter; D. Schrenk; V. Silano; D. Turck; M. Younes; T. Fletcher; M. Greiner; E. Ntzani; N. Pearce; M. Vinceti; L. Ciccolallo; M. Georgiadis; A. Gervelmeyer; T. I. Halldorsson	Draft for internal testing Scientific Committee guidance on appraising and integrating evidence from epidemiological studies for use in EFSA's scientific assessments	AMSTAR not used to assess systematic reviews
329	2020	C. H. Moriyama; T. Massetti; T. B. Crocetta; T. D. D. Silva; Z. Mustacchi; R. Guarnieri; L. C. De Abreu; A. V. L. D. Araújo; L. D. C. D. Menezes; C. B. D. M. Monteiro; C. Leone	Systematic Review of the Main Motor Scales for Clinical Assessment of Individuals with down Syndrome	AMSTAR not used to assess systematic reviews
330	2020	N. Mucci; V. Traversini; L. G. Lulli; A. Baldassarre; R. P. Galea; G. Arcangeli	Upper limb’s injuries in agriculture: A systematic review	AMSTAR not used to assess systematic reviews
331	2020	A. E. Muller; E. V. Hafstad; J. P. W. Himmels; G. Smedslund; S. Flottorp; S. Ø. Stensland; S. Stroobants; S. Van de Velde; G. E. Vist	The mental health impact of the covid-19 pandemic on healthcare workers, and interventions to help them: A rapid systematic review	AMSTAR not used to assess systematic reviews
332	2020	J. H. Naendrup; B. Marche; D. de Sa; P. Koenen; R. Otchwemah; A. Wafaisade; T. R. Pfeiffer	Vancomycin-soaking of the graft reduces the incidence of septic arthritis following ACL reconstruction: results of a systematic review and meta-analysis	AMSTAR not used to assess systematic reviews
333	2020	V. Nagendrababu; P. Dilokthornsakul; P. Jinatongthai; S. K. Veettil; S. J. Pulikkotil; H. F. Duncan; P. M. H. Dummer	Glossary for systematic reviews and meta-analyses	AMSTAR not used to assess systematic reviews
334	2020	V. Nagendrababu; H. F. Duncan; P. M. H. Dummer	Research that matters: systematic reviews and meta-analyses	AMSTAR not used to assess systematic reviews
335	2020	I. C. Nam; Y. S. Shin; W. J. Jeong; M. W. Park; S. Y. Park; C. M. Song; Y. C. Lee; J. H. Jeon; J. Lee; C. H. Kang; I. S. Park; K. Kim; D. I. Sun; F. Korean Bronchoesophagological Society Guideline Task	Guidelines for tracheostomy from the Korean bronchoesophagological society	AMSTAR not used to assess systematic reviews
336	2020	V. M. Narayan	A critical appraisal of biomarkers in prostate cancer	AMSTAR not used to assess systematic reviews
337	2020	K. Nawar; Y. Eliya; S. Burrow; D. Peterson; O. Ayeni; D. de Sa	Operative Versus Non-operative Management of Mid-diaphyseal Clavicle Fractures in the Skeletally Immature Population: A Systematic Review and Meta-analysis	AMSTAR not used to assess systematic reviews
338	2020	M. Nevin; G. Hynes; V. Smith	Healthcare providers’ views and experiences of non-specialist palliative care in hospitals: A qualitative systematic review and thematic synthesis	AMSTAR not used to assess systematic reviews
339	2020	F. Nickel; C. M. Haney; K. F. Kowalewski; P. Probst; E. F. Limen; E. Kalkum; M. K. Diener; O. Strobel; B. P. Müller-Stich; T. Hackert	Laparoscopic Versus Open Pancreaticoduodenectomy: A Systematic Review and Meta-analysis of Randomized Controlled Trials	AMSTAR not used to assess systematic reviews
340	2020	D. Nigussie; B. A. Legesse; G. Davey; A. Fekadu; E. Makonnen	Ethiopian medicinal plants used for their anti-inflammatory, wound healing or anti-infective activities: Protocol for systematic literature review and meta-analysis	AMSTAR not used to assess systematic reviews
341	2020	N. Nissen; S. S. Laursen; H. K. Rossau	Communication about Complementary and Alternative Medicine in Danish Oncological Settings: An Intervention Study	AMSTAR not used to assess systematic reviews
342	2020	N. Nizum; R. Yoon; L. Ferreira-Legere; N. Poole; Z. Lulat	Nursing interventions for adults following a mental health crisis: A systematic review guided by trauma-informed principles	AMSTAR not used to assess systematic reviews
343	2020	T. Nordhausen; J. Hirt	Rapid reviews: A critical perspective	AMSTAR not used to assess systematic reviews
344	2020	G. Nudelman; K. Otto	The development of a new generic risk-of-bias measure for systematic reviews of surveys	AMSTAR not used to assess systematic reviews
345	2020	J. Nunn; S. Chang	What are systematic reviews?	AMSTAR not used to assess systematic reviews
346	2020	W. N. Nunu; L. Makhado; J. T. Mabunda; R. T. Lebese	Strategies to facilitate safe sexual practices in adolescents through integrated health systems in selected districts of Zimbabwe: A mixed method study protocol	AMSTAR not used to assess systematic reviews
347	2020	C. M. C. O’Connor; M. Gresham; R. G. Poulos; W. Hudson; J. Jackman; L. Clemson; K. S. McGilton; I. D. Cameron; H. Radoslovich; C. J. Poulos	Translating reablement research for dementia practice: development of a handbook using implementation science	AMSTAR not used to assess systematic reviews
348	2020	E. O’Dowd; S. Lydon; C. Madden; P. O’Connor	A systematic review of patient complaints about general practice	AMSTAR not used to assess systematic reviews
349	2020	D. O’Mahony	STOPP/START criteria for potentially inappropriate medications/potential prescribing omissions in older people: origin and progress	AMSTAR not used to assess systematic reviews
350	2020	O. Okonya; E. Lai; R. Ottwell; M. Khattab; W. Arthur; M. A. Khaimi; D. N. Wright; M. Hartwell; M. Vassar	Evaluation of Spin in the Abstracts of Systematic Reviews and Meta-analyses of Treatments for Glaucoma	AMSTAR not used to assess systematic reviews
351	2020	B. Olabi; F. Tasker; H. C. Williams	‘Efficacy and safety of imiquimod 5% cream for basal cell carcinoma: a meta-analysis of randomized controlled trial’: a critical appraisal	AMSTAR not used to assess systematic reviews
352	2020	J. Oláh; E. Krisán; A. Kiss; Z. Lakner; J. Popp	PRISMA statement for reporting literature searches in systematic reviews of the bioethanol sector	AMSTAR not used to assess systematic reviews
353	2020	E. K. O'Loughlin; H. Dutczak; L. Kakinami; M. Consalvo; J. J. McGrath; T. A. Barnett	Exergaming in Youth and Young Adults: A Narrative Overview	AMSTAR not used to assess systematic reviews
354	2020	D. Orso; L. Vetrugno; N. Federici; N. D’Andrea; T. Bove	Endotracheal intubation to reduce aspiration events in acutely comatose patients: a systematic review	AMSTAR not used to assess systematic reviews
355	2020	L. B. R. Orssatto; E. S. Bezerra; A. J. Shield; G. S. Trajano	Is power training effective to produce muscle hypertrophy in older adults? A systematic review and meta-analysis	AMSTAR not used to assess systematic reviews
356	2020	T. Otzen; C. Manterola; M. Mora; G. Quiroz; P. Salazar; N. García	Statements, recommendations, proposals, guidelines, checklists and scales available for reporting results in biomedical research and quality of conduct. A systematic review	AMSTAR not used to assess systematic reviews
357	2020	M. Pabón-Carrasco; L. Ramirez-Baena; S. Vilar-Palomo; A. Castro-Méndez; R. Martos-García; I. Rodríguez-Gallego	Probiotics as a coadjuvant factor in active or quiescent inflammatory bowel disease of adults—a meta-analytical study	AMSTAR not used to assess systematic reviews
358	2020	M. J. Page; J. E. McKenzie; P. M. Bossuyt; I. Boutron; T. Hoffmann; C. D. Mulrow; L. Shamseer; D. Moher	Mapping of reporting guidance for systematic reviews and meta-analyses generated a comprehensive item bank for future reporting guidelines	AMSTAR not used to assess systematic reviews
359	2020	M. Paisi; A. Plessas; D. Pampaka; L. Burns; R. Witton	Effect of treating carious teeth on children’s and adolescents’ anthropometric outcomes: A systematic review of randomised controlled trials	AMSTAR not used to assess systematic reviews
360	2020	A. Pallarés-Serrano; P. Glera-Suarez; D. Soto-Peñaloza; D. Peñarrocha-Oltra; T. von Arx; M. Peñarrocha-Diago	The use of the endoscope in endodontic surgery: A systematic review	AMSTAR not used to assess systematic reviews
361	2020	K. Palmer; J. Hill; A. Clegg	Multifaceted falls prevention can help to reduce fall rates in high-risk and healthy community-dwelling older adults	AMSTAR not used to assess systematic reviews
362	2020	M. H. Panahi	Letter to the Editor regarding the article “Meta-analysis of efficacy and safety of continuous saline bladder irrigation compared with intravesical chemotherapy after transurethral resection of bladder tumors”	AMSTAR not used to assess systematic reviews
363	2020	M. Paoletti; G. Raffler; M. S. Gaffi; L. Antounians; G. Lauriti; A. Zani	Prevalence and risk factors for congenital diaphragmatic hernia: A global view	AMSTAR not used to assess systematic reviews
364	2020	V. P. Papadopoulos; D. K. Filippou; K. P. Mimidis	Mean platelet volume in acute pancreatitis: A systematic review and meta-analysis	AMSTAR not used to assess systematic reviews
365	2020	C. D. Parmar; J. Gan; C. Stier; Z. Dong; S. Chiappetta; L. El-Kadre; M. M. Bashah; C. Wang; N. Sakran	One Anastomosis/Mini Gastric Bypass (OAGB-MGB) as revisional bariatric surgery after failed primary adjustable gastric band (LAGB) and sleeve gastrectomy (SG): A systematic review of 1075 patients	AMSTAR not used to assess systematic reviews
366	2020	G. Pech; C. Delgado	Rigor and transparency index for systematic literature reviews: A first stage approach	AMSTAR not used to assess systematic reviews
367	2020	K. C. Peres; R. Riera; A. L. C. Martimbianco; L. S. Ward; L. L. Cunha	Body Mass Index and Prognosis of COVID-19 Infection. A Systematic Review	AMSTAR not used to assess systematic reviews
368	2020	N. Petrina; Y. Ulyannikova; S. Poon	Evidence synthesis in Health Information System (HIS) adoption: Challenges and solutions. position paper	AMSTAR not used to assess systematic reviews
369	2020	A. R. Pfalzgraf; C. P. Lobo; V. Giannetti; K. D. Jones	Use of Complementary and Alternative Medicine in Fibromyalgia: Results of an Online Survey	AMSTAR not used to assess systematic reviews
370	2020	D. Pieper; R. C. Lorenz; T. Rombey; A. Jacobs; O. Rissling; S. Freitag; K. Matthias	Authors should clearly report how they derived the overall rating when applying AMSTAR 2-a cross-sectional study	Methodological study about AMSTAR
371	2020	D. Pieper; K. Allers; T. Mathes; F. Hoffmann; I. Klerings; T. Rombey; B. Nussbaumer-Streit	Comparison of protocols and registry entries to published reports for systematic reviews	AMSTAR not used to assess systematic reviews
372	2020	T. D. Pigott; J. R. Polanin	Methodological Guidance Paper: High-Quality Meta-Analysis in a Systematic Review	AMSTAR not used to assess systematic reviews
373	2020	J. Pimentel; N. Andersson	Chloroquine and its derivatives in the management of COVID-19: A scoping review	AMSTAR not used to assess systematic reviews
374	2020	C. Pitsios; K. Pantavou; I. Terreehorst; A. Cianferoni; A. Nowak-Wegzryn; C. Vidal; E. Vassilopoulou; M. Papachristodoulou; G. P. Tsigkrelis; S. Bonovas; G. K. Nikolopoulos	Use of allergy tests to identify dietary and environmental triggers of eosinophilic esophagitis: protocol for a systematic review	AMSTAR not used to assess systematic reviews
375	2020	J. R. Polanin; E. A. Hennessy; S. Tsuji	Transparency and Reproducibility of Meta-Analyses in Psychology: A Meta-Review	AMSTAR not used to assess systematic reviews
376	2020	M. P. Pomey; P. Brouillard; I. Ganache; L. Lambert; L. Boothroyd; C. Collette; S. Bédard; A. Grégoire; S. Pelaez; O. Demers-Payette; M. Goetghebeur; M. de Guise; D. Roy	Co-construction of health technology assessment recommendations with patients: An example with cardiac defibrillator replacement	AMSTAR not used to assess systematic reviews
377	2020	L. Pradal-Cano; C. Lozano-Ruiz; J. J. Pereyra-Rodríguez; F. Saigí-Rubió; A. Bach-Faig; L. Esquius; F. Xavier Medina; A. Aguilar-Martínez	Using mobile applications to increase physical activity: A systematic review	AMSTAR not used to assess systematic reviews
378	2020	C. Protogerou; R. K. McHugh; B. T. Johnson	How best to reduce unhealthy risk-taking behaviours? A meta-review of evidence syntheses of interventions using self-regulation principles	AMSTAR not used to assess systematic reviews
379	2020	M. Puga; N. Atallah Á	What editors, reviewers, researchers and librarians need to know about the PRESS, MECIR, PRISMA and AMSTAR instruments with regard to improving the methodological quality of searches for information for articles	AMSTAR not used to assess systematic reviews
380	2020	L. Puljak; N. Riva; E. Parmelli; M. González-Lorenzo; L. Moja; D. Pieper	Data extraction methods: an analysis of internal reporting discrepancies in single manuscripts and practical advice	AMSTAR not used to assess systematic reviews
381	2020	L. Puljak; I. Ramic; C. Arriola Naharro; J. Brezova; Y. C. Lin; A. A. Surdila; E. Tomajkova; I. Farias Medeiros; M. Nikolovska; T. Poklepovic Pericic; O. Barcot; M. Suarez Salvado	Cochrane risk of bias tool was used inadequately in the majority of non-Cochrane systematic reviews	AMSTAR not used to assess systematic reviews
382	2020	H. Qiu; D. Yu; S. Ye; R. Shan; J. Ai; J. Shi	Long-term oncological outcomes in robotic versus laparoscopic approach for rectal cancer: A systematic review and meta-analysis	AMSTAR not used to assess systematic reviews
383	2020	A. C. Quiroga-Centeno; K. A. Jerez-Torra; P. A. Martin-Mojica; S. A. Castañeda-Alfonso; M. E. Castillo-Sánchez; O. F. Calvo-Corredor; S. A. Gómez-Ochoa	Risk Factors for Prolonged Postoperative Ileus in Colorectal Surgery: A Systematic Review and Meta-analysis	AMSTAR not used to assess systematic reviews
384	2020	S. Ragnarsson; A. Myleus; A. K. Hurtig; G. Sjöberg; P. Å. Rosvall; S. Petersen	Recurrent Pain and Academic Achievement in School-Aged Children: A Systematic Review	AMSTAR not used to assess systematic reviews
385	2020	D. C. Rainkie; Z. S. Abedini; N. N. Abdelkader	Reporting and methodological quality of systematic reviews and meta-analysis with protocols in Diabetes Mellitus Type II: A systematic review	AMSTAR not used to assess systematic reviews
386	2020	C. B. B. Ratnayake; C. I. Wells; S. K. Kamarajah; B. Loveday; G. Sen; J. J. French; S. White; S. Pandanaboyana	Critical appraisal of the techniques of pancreatic anastomosis following pancreaticoduodenectomy: A network meta-analysis	AMSTAR not used to assess systematic reviews
387	2020	A. Reyes-Menendez; M. B. Correia; N. Matos	Understanding online consumer behavior and ewom strategies for sustainable business management in the tourism industry	AMSTAR not used to assess systematic reviews
388	2020	P. Rios; A. Radhakrishnan; C. Williams; N. Ramkissoon; B. Pham; G. V. Cormack; M. R. Grossman; M. P. Muller; S. E. Straus; A. C. Tricco	Preventing the transmission of COVID-19 and other coronaviruses in older adults aged 60 years and above living in long-term care: A rapid review	AMSTAR not used to assess systematic reviews
389	2020	N. U. Robertson; A. Schoonees; A. Brand; J. Visser	Pine bark (Pinus spp.) extract for treating chronic disorders	AMSTAR not used to assess systematic reviews
390	2020	M. Rodríguez-Monforte; C. Fernández-Jané; A. Martin-Arribas; L. Costa-Tutusaus; M. Sitjà-Rabert; I. Ramírez-García; O. C. Vélez; J. Kopp; J. Vilaró; E. Carrillo-Alvarez	Interventions across the retirement transition for improving well-being: A scoping review	AMSTAR not used to assess systematic reviews
391	2020	M. Rohlin; K. Horner; C. Lindh; A. Wenzel	Through the quality kaleidoscope: Reflections on research in dentomaxillofacial imaging	AMSTAR not used to assess systematic reviews
392	2020	M. Roqué; L. Martínez-García; I. Solà; P. Alonso-Coello; X. Bonfill; J. Zamora	Toolkit of methodological resources to conduct systematic reviews	AMSTAR not used to assess systematic reviews
393	2020	N. Rothe; J. Steffen; M. Penz; C. Kirschbaum; A. Walther	Examination of peripheral basal and reactive cortisol levels in major depressive disorder and the burnout syndrome: A systematic review	AMSTAR not used to assess systematic reviews
394	2020	D. A. Rowe; V. L. Mazzotti; C. H. Fowler; D. W. Test; V. J. Mitchell; K. A. Clark; D. Holzberg; T. L. Owens; D. Rusher; R. L. Seaman-Tullis; C. M. Gushanas; H. Castle; W. H. Chang; A. Voggt; S. Kwiatek; C. Dean	Updating the Secondary Transition Research Base: Evidence- and Research-Based Practices in Functional Skills	AMSTAR not used to assess systematic reviews
395	2020	L. Rubinger; M. Solow; H. Johal; J. Al-Asiri	Return to work following a distal biceps repair: a systematic review of the literature	AMSTAR not used to assess systematic reviews
396	2020	A. Rushton; N. R. Heneghan; M. W. Heymans; J. B. Staal; P. Goodwin	Clinical course of pain and disability following primary lumbar discectomy: systematic review and meta-analysis	AMSTAR not used to assess systematic reviews
397	2020	E. C. Rutter; S. L. Tyas; C. J. Maxwell; J. Law; M. E. O'Connell; C. A. Konnert; M. Oremus	Association between functional social support and cognitive function in middle-aged and older adults: A protocol for a systematic review	AMSTAR not used to assess systematic reviews
398	2020	C. H. Ryu; T. K. Kwon; H. Kim; H. S. Kim; I. S. Park; J. H. Woo; S. H. Lee; S. W. Lee; J. Y. Lim; S. T. Kim; S. M. Jin; S. H. Choi; P. Korean Society of Laryngology; F. Logopedics Guideline Task	Guidelines for the management of unilateral vocal fold paralysis from the Korean society of laryngology, phoniatrics and logopedics	AMSTAR not used to assess systematic reviews
399	2020	F. Sadoughi; O. Ali; L. Erfannia	Evaluating the factors that influence cloud technology adoption—comparative case analysis of health and non-health sectors: A systematic review	AMSTAR not used to assess systematic reviews
400	2020	S. M. Sahebally; J. Horan; A. C. Rogers; D. Winter	Fixation versus no fixation in laparoscopic totally extraperitoneal repair of primary inguinal hernia—a systematic review and meta-analysis of randomized controlled trials	AMSTAR not used to assess systematic reviews
401	2020	S. M. Sahebally; L. O’Byrne; A. Troy; K. G. Byrnes; J. Burke; D. McNamara	A meta-analysis of marsupialisation versus none in the treatment of simple fistula-in-ano	AMSTAR not used to assess systematic reviews
402	2020	O. Sáiz-Vazquez; A. Puente-Martínez; S. Ubillos-Landa; J. Pacheco-Bonrostro; J. Santabárbara	Cholesterol and Alzheimer’s disease risk: A meta-meta-analysis	AMSTAR not used to assess systematic reviews
403	2020	S. Sälzer; C. Graetz; C. E. Dörfer; D. E. Slot; F. A. Van der Weijden	Contemporary practices for mechanical oral hygiene to prevent periodontal disease	AMSTAR not used to assess systematic reviews
404	2020	E. Sanchis-Sánchez; E. Lluch-Girbés; P. Guillart-Castells; S. Georgieva; P. García-Molina; J. M. Blasco	Effectiveness of mechanical diagnosis and therapy in patients with non-specific chronic low back pain: a literature review with meta-analysis: Mechanical diagnosis and therapy in chronic low back pain	AMSTAR not used to assess systematic reviews
405	2020	B. A. Sandoval-Ramírez; U. Catalán; S. Fernández-Castillejo; A. Pedret; E. Llauradó; R. Solà	Cyanidin-3-glucoside as a possible biomarker of anthocyanin-rich berry intake in body fluids of healthy humans: A systematic review of clinical trials	AMSTAR not used to assess systematic reviews
406	2020	R. Saulle; A. Sinopoli; A. De Paula Baer; A. Mannocci; M. Marino; A. G. de Belvis; A. Federici; G. La Torre	The precede-proceed model as a tool in public health screening: A systematic review	AMSTAR not used to assess systematic reviews
407	2020	M. Savage; C. Savage; M. Brommels; P. Mazzocato	Medical leadership: Boon or barrier to organisational performance? A thematic synthesis of the literature	AMSTAR not used to assess systematic reviews
408	2020	C. Schaefer; C. Bollig; G. Rüschemeyer; J. J. Meerpohl	Commentaries on A. Bergmark & P. Karlsson (2020). Evidence Production for Psychosocial Treatment of Substance Use Problems	AMSTAR not used to assess systematic reviews
409	2020	K. Scheepmans; B. Dierckx De Casterlé; L. Paquay; H. Van Gansbeke; K. Milisen	Reducing physical restraints by older adults in home care: Development of an evidence-based guideline	AMSTAR not used to assess systematic reviews
410	2020	M. Schini; T. Vilaca; E. Poku; S. Harnan; A. Sutton; I. E. Allen; S. R. Cummings; R. Eastell	The risk of hip and non-vertebral fractures in patients with Parkinson's disease and parkinsonism: A systematic review and meta-analysis	AMSTAR not used to assess systematic reviews
411	2020	D. Schizas; M. Frountzas; I. Lidoriki; E. Spartalis; K. Toutouzas; D. Dimitroulis; T. Liakakos; K. S. Mylonas	Sarcopenia does not affect postoperative complication rates in oesophageal cancer surgery: A systematic review and meta-analysis	AMSTAR not used to assess systematic reviews
412	2020	C. Scully; J. McLaughlin; A. Fitzgerald	The relationship between adverse childhood experiences, family functioning, and mental health problems among children and adolescents: a systematic review	AMSTAR not used to assess systematic reviews
413	2020	F. Sexton; D. Healy; S. Keelan; M. Alazzawi; P. Naughton	A systematic review and meta-analysis comparing the effectiveness of negative-pressure wound therapy to standard therapy in the prevention of complications after vascular surgery	AMSTAR not used to assess systematic reviews
414	2020	A. Shah; M. P. Jones; G. J. Holtmann	Basics of meta-analysis	AMSTAR not used to assess systematic reviews
415	2020	M. A. Shah; E. B. Kennedy; D. V. Catenacci; D. C. Deighton; K. A. Goodman; N. K. Malhotra; C. Willett; B. Stiles; P. Sharma; L. Tang; B. P. L. Wijnhoven; W. L. Hofstetter	Treatment of locally advanced esophageal carcinoma: ASCO guideline	AMSTAR not used to assess systematic reviews
416	2020	S. Shahabi; K. Bagheri Lankarani; S. T. Heydari; M. Jalali; S. Ghahramani; M. Kamyab; R. Tabrizi; M. Hosseinabadi	The effects of counterforce brace on pain in subjects with lateral elbow tendinopathy: A systematic review and meta-analysis of randomized controlled trials	AMSTAR not used to assess systematic reviews
417	2020	S. Shahabi; H. Shabaninejad; M. Kamali; M. Jalali; A. Ahmadi Teymourlouy	The effects of ankle-foot orthoses on walking speed in patients with stroke: a systematic review and meta-analysis of randomized controlled trials	AMSTAR not used to assess systematic reviews
418	2020	A. Shanmugaraj; T. Tejpal; S. Ekhtiari; C. Gohal; N. Horner; B. Hanson; M. Khan; M. Bhandari	The repair of horizontal cleavage tears yields higher complication rates compared to meniscectomy: a systematic review	AMSTAR not used to assess systematic reviews
419	2020	A. Shanmugaraj; M. Mahendralingam; C. Gohal; N. Horner; N. Simunovic; V. Musahl; K. Samuelsson; O. R. Ayeni	Press-fit fixation in anterior cruciate ligament reconstruction yields low graft failure and revision rates: a systematic review and meta-analysis	AMSTAR not used to assess systematic reviews
420	2020	D. L. Shelemy; D. K. Harvey; D. P. Waite	Meta-analysis and systematic review of teacher-delivered mental health interventions for internalizing disorders in adolescents	AMSTAR not used to assess systematic reviews
421	2020	F. Shi; S. Wu; W. Cai; Y. Zhao	Comparison of 5 Treatment Approaches for Displaced Intra-articular Calcaneal Fractures: A Systematic Review and Bayesian Network Meta-Analysis	AMSTAR not used to assess systematic reviews
422	2020	F. Shi; S. Wu; W. Cai; Y. Zhao	Multiple comparisons of the efficacy and safety for six treatments in Acute Achilles Tendon Rupture patients: A systematic review and network meta-analysis	AMSTAR not used to assess systematic reviews
423	2020	W. S. Shiferaw; T. Y. Akalu; M. Gedefaw; D. Anthony; A. M. Kassie; W. Misganaw Kebede; H. Mulugeta; G. Dessie; Y. A. Aynalem	Metabolic syndrome among type 2 diabetic patients in Sub-Saharan African countries: A systematic review and meta-analysis	AMSTAR not used to assess systematic reviews
424	2020	W. S. Shiferaw; T. Y. Akalu; Y. Work; Y. A. Aynalem	Prevalence of diabetic peripheral neuropathy in Africa: A systematic review and meta-analysis	AMSTAR not used to assess systematic reviews
425	2020	M. A. Shraim; H. Massé-Alarie; L. M. Hall; P. W. Hodges	Systematic review and synthesis of mechanism-based classification systems for pain experienced in the musculoskeletal system	AMSTAR not used to assess systematic reviews
426	2020	J. Singh; M. Karanika-Murray; T. Baguley; J. Hudson	A systematic review of job demands and resources associated with compassion fatigue in mental health professionals	AMSTAR not used to assess systematic reviews
427	2020	N. Singh; U. Varshney	IT-based reminders for medication adherence: systematic review, taxonomy, framework and research directions	AMSTAR not used to assess systematic reviews
428	2020	N. Smith; A. Burton-Jones; C. Sullivan	From benefits idealisation to value optimisation: Application in the digital health context	AMSTAR not used to assess systematic reviews
429	2020	S. R. Smith; J. Kroon; R. Schwarzer; K. Hamilton	Parental social-cognitive correlates of preschoolers’ oral hygiene behavior: A systematic review and meta-analysis	AMSTAR not used to assess systematic reviews
430	2020	E. Snyder; C. Mohan; J. Michael; S. Ross	Inclusion of surgical antibiotic regimens in pediatric urology publications: A systematic review	AMSTAR not used to assess systematic reviews
431	2020	R. Sood; M. Mancinetti; D. Betticher; B. Cantin; A. Ebneter	Management of bleeding in palliative care patients in the general internal medicine ward: a systematic review	AMSTAR not used to assess systematic reviews
432	2020	K. M. Sørensen	The values of public libraries: a systematic review of empirical studies of stakeholder perceptions	AMSTAR not used to assess systematic reviews
433	2020	J. A. Soriano Sánchez; S. Soriano Solis; M. E. Soto Garcia; J. A. I. Romero Rangel	Scientific Contributions of the Mexican Association of Spine Surgeons (Asociación Mexicana de Cirujanos de Columna–AMCICO) to the Global Medical Literature: A 21-Year Systematic Review	AMSTAR not used to assess systematic reviews
434	2020	A. Sotiriadis; C. Chatzakis; A. O. Odibo	The use and abuse of meta-analysis	AMSTAR not used to assess systematic reviews
435	2020	S. Spithoff; P. Leece; F. Sullivan; N. Persaud; P. Belesiotis; L. Steiner	Drivers of the opioid crisis: An appraisal of financial conflicts of interest in clinical practice guideline panels at the peak of opioid prescribing	AMSTAR not used to assess systematic reviews
436	2020	C. H. Splieth; P. Kanzow; A. Wiegand; J. Schmoeckel; A. Jablonski-Momeni	How to intervene in the caries process: proximal caries in adolescents and adults—a systematic review and meta-analysis	AMSTAR not used to assess systematic reviews
437	2020	T. Stalder; N. Kapel; S. Diaz; F. Grenouillet; S. Koch; S. Limat; F. Daval; L. Vuitton; V. Nerich	A systematic review of economic evaluation in fecal microbiota transplantation	AMSTAR not used to assess systematic reviews
438	2020	P. A. J. Steegmans; R. A. Meursinge Reynders	Fixed orthodontic retainers and periodontal health	AMSTAR not used to assess systematic reviews
439	2020	B. M. Stephenson	The lateral rectus abdominis positioned stoma (LRAPS) in the construction of end colostomies, loop ileostomies and ileal conduits	AMSTAR not used to assess systematic reviews
440	2020	L. M. L. Stolk	Umbrella reviews of drugs	AMSTAR not used to assess systematic reviews
441	2020	T. Strandberg; G. K. Simpson	An Audit of Literature Reviews Published in Australian Social Work (2007–2017)	AMSTAR not used to assess systematic reviews
442	2020	P. W. Stubbs; P. Mehta; L. Bryant; R. Z. Pinto; A. P. Verhagen; A. B. McCambridge	Abstract spin in physiotherapy interventions using virtual reality or robotics: protocol for two Meta-research reviews	AMSTAR not used to assess systematic reviews
443	2020	J. Sweeting; D. Merom; P. A. S. Astuti; M. Antoun; K. Edwards; D. Ding	Physical activity interventions for adults who are visually impaired: A systematic review and meta-analysis	AMSTAR not used to assess systematic reviews
444	2020	M. J. Swierz; D. Storman; K. W. Jasinska; M. Storman; W. Staskiewicz; M. Gorecka; A. Skuza; P. Tobola; M. M. Bala	Systematic review and meta-analysis of perioperative behavioral lifestyle and nutritional interventions in bariatric surgery: a call for better research and reporting	AMSTAR not used to assess systematic reviews
445	2020	M. J. Swierz; D. Storman; W. Staskiewicz; M. Gorecka; K. W. Jasinska; A. M. Swierz; P. Tobola; A. Skuza; M. M. Bala	Efficacy of probiotics in patients with morbid obesity undergoing bariatric surgery: a systematic review and meta-analysis	AMSTAR not used to assess systematic reviews
446	2020	E. M. Taboada Ares; P. M. Iglesias; S. López; R. M. Rivas	Neurodevelopmental difficulties as a comprehensive construct of learning disabilities in children with developmental delay: A systematic re-view	AMSTAR not used to assess systematic reviews
447	2020	R. Tanaka; T. Shibayama; K. Sugimoto; K. Hidaka	Diabetes self-management education and support for adults with newly diagnosed type 2 diabetes mellitus: A systematic review and meta-analysis of randomized controlled trials	AMSTAR not used to assess systematic reviews
448	2020	K. Tanner; E. Schmidt; K. Martin; M. Bassi	Interventions within the scope of occupational therapy practice to improve motor performance for children ages 0-5 years: A systematic review	AMSTAR not used to assess systematic reviews
449	2020	A. Tansawet; P. Numthavaj; S. Techapongsatorn; C. Wilasrusmee; J. Attia; A. Thakkinstian	Mesh position for hernia prophylaxis after midline laparotomy: A systematic review and network meta-analysis of randomized clinical trials	AMSTAR not used to assess systematic reviews
450	2020	N. Tewari; V. P. Mathur; A. Kaur; D. Sardana; M. Rahul; R. Tamchos; P. Ritwik; S. Goel; J. Schiavo	Evidence mapping and quality assessment of systematic reviews in dental traumatology	AMSTAR not used to assess systematic reviews
451	2020	É. Thibaudeau; A. M. Achim; C. Parent; M. Turcotte; C. Cellard	A meta-analysis of the associations between theory of mind and neurocognition in schizophrenia	AMSTAR not used to assess systematic reviews
452	2020	G. Tian; G. Li; L. Guan; Y. Yang; N. Li	Pretreatment albumin-to-alkaline phosphatase ratio as a prognostic indicator in solid cancers: A meta-analysis with trial sequential analysis	AMSTAR not used to assess systematic reviews
453	2020	C. Torp-Pedersen; A. Goette; P. B. Nielsen; T. Potpara; L. Fauchier; A. J. Camm; E. Arbelo; G. Boriani; F. Skjoeth; J. Rumsfeld; F. Masoudi; Y. Guo; B. Joung; M. M. Refaat; Y. H. Kim; C. M. Albert; J. Piccini; A. Avezum; G. Y. H. Lip; B. Gorenek; N. Dagres; F. Violi; X. Du; M. Akao; E. K. Choi; R. D. Lopes; E. E. Ozcan; D. Lane; F. Marin; C. P. Gale; K. Vernooy; G. Kudaiberdieva; V. Kutyifa; V. B…	Real-world' observational studies in arrhythmia research: Data sources, methodology, and interpretation. A position document from european heart rhythm association (EHRA), endorsed by heart rhythm society (HRS), Asia-Pacific HRS (APHRS), and Latin America HRS (LAHRS)	AMSTAR not used to assess systematic reviews
454	2020	J. E. Torra-Bou; G. Pérez-Acevedo; A. Bosch-Alcaraz; F. P. García-Fernández; R. Sarabia-Lavin; J. J. Soldevilla-Agreda; J. Verdú-Soriano	Pressure injury incidence in pediatric and neonatal intensive care units: Systematic review (2000-2016)	AMSTAR not used to assess systematic reviews
455	2020	P. Tugwell; V. A. Welch; S. Karunananthan; L. J. Maxwell; E. A. Akl; M. T. Avey; Z. A. Bhutta; M. C. Brouwers; J. P. Clark; S. Cook; L. G. Cuervo; J. A. Curran; E. T. Ghogomu; I. G. Graham; J. M. Grimshaw; B. Hutton; J. P. A. Ioannidis; Z. Jordan; J. E. Jull; E. Kristjansson; E. V. Langlois; J. Little; A. Lyddiatt; J. E. Martin; A. Marušić; L. Mbuagbaw; D. Moher; R. L. Morton; M. Nasser; M. J. Pa…	When to replicate systematic reviews of interventions: Consensus checklist	AMSTAR not used to assess systematic reviews
456	2020	R. M. Turner; K. M. Rhodes; H. E. Jones; J. P. T. Higgins; J. A. Haskins; P. F. Whiting; A. Hróbjartsson; D. M. Caldwell; R. W. Morris; B. C. Reeves; H. V. Worthington; I. Boutron; J. Savović	Agreement was moderate between data-based and opinion-based assessments of biases affecting randomized trials within meta-analyses	AMSTAR not used to assess systematic reviews
457	2020	A. Uhlig	Do men and women respond differently to pain therapy with opioids? Results of a meta-analysis	AMSTAR not used to assess systematic reviews
458	2020	M. Vakhshoori; S. A. Emami; M. Heidarpour; D. Shafie; M. Mortazavi	Corona virus disease 2019 (Covid-19) and its effect on renal system, a systematic review and meta-analysis	AMSTAR not used to assess systematic reviews
459	2020	M. Vakhshoori; M. Heidarpour; D. Shafie; M. Taheri; N. Rezaei; N. Sarrafzadegan	Acute cardiac injury in COVID-19: A systematic review and meta-analysis	AMSTAR not used to assess systematic reviews
460	2020	G. van Beek; V. de Vogel; D. van de Mheen	The relationship between debt and crime: A systematic and scoping review	AMSTAR not used to assess systematic reviews
461	2020	J. J. A. M. Van Beek-Peeters; E. H. M. Van Noort; M. C. Faes; A. J. B. M. De Vos; M. W. A. Van Geldorp; M. M. N. Minkman; N. J. M. Van Der Meer	Shared decision making in older patients with symptomatic severe aortic stenosis: a systematic review	AMSTAR not used to assess systematic reviews
462	2020	M. E. L. van den Berg; M. Winsall; S. M. Dyer; F. Breen; M. Gresham; M. Crotty	Understanding the barriers and enablers to using outdoor spaces in nursing homes: A systematic review	AMSTAR not used to assess systematic reviews
463	2020	B. Vanderspank-Wright; M. Lalonde; J. Squires; I. D. Graham; N. Efstathiou; R. Devey Burry; E. Marcogliese; B. Skidmore; A. Vandyk; N. Canadian Association of Critical Care; A. the National Emergency Nurses	Identifying, describing, and assessing interventions that support new graduate nurse transition into critical care nursing practice: a systematic review protocol	AMSTAR not used to assess systematic reviews
464	2020	C. Verwey; M. C. Nunes; Z. Dangor; S. A. Madhi	Pulmonary function sequelae after respiratory syncytial virus lower respiratory tract infection in children: A systematic review	AMSTAR not used to assess systematic reviews
465	2020	A. Viribay; J. Burgos; J. Fernández-Landa; J. Seco-Calvo; J. Mielgo-Ayuso	Effects of arginine supplementation on athletic performance based on energy metabolism: A systematic review and meta-analysis	AMSTAR not used to assess systematic reviews
466	2020	S. Vittorio; S. Erica; C. Cinzia; M. Alvise; M. Elena; P. Alessandro; P. Enrico; D. Katia; V. M. Teresa; D. C. Luca	Comparison between acupuncture and nutraceutical treatment with migratens® in patients with fibromyalgia syndrome: A prospective randomized clinical trial	AMSTAR not used to assess systematic reviews
467	2020	J. Vseteckova; K. Dadova; R. Gracia; G. Ryan; E. Borgstrom; J. Abington; M. Gopinath; Y. Pappas	Barriers and facilitators to adherence to walking group exercise in older people living with dementia in the community: A systematic review	AMSTAR not used to assess systematic reviews
468	2020	F. Vusio; A. Thompson; M. Birchwood; L. Clarke	Experiences and satisfaction of children, young people and their parents with alternative mental health models to inpatient settings: a systematic review	AMSTAR not used to assess systematic reviews
469	2020	K. Wach	A typology of small business growth modelling: A critical literature review	AMSTAR not used to assess systematic reviews
470	2020	S. Waffenschmidt; T. Navarro-Ruan; N. Hobson; E. Hausner; S. Sauerland; R. B. Haynes	Development and validation of study filters for identifying controlled non-randomized studies in PubMed and Ovid MEDLINE	AMSTAR not used to assess systematic reviews
471	2020	J. D. Walker; G. Spiro; K. Loewen; K. Jacklin	Alzheimer's Disease and Related Dementia in Indigenous Populations: A Systematic Review of Risk Factors	AMSTAR not used to assess systematic reviews
472	2020	S. Wan; M. Guo; T. Zhang; Q. Chen; M. Wu; F. Teng; Y. Long; Z. Jiang; Y. Xu	Impact of Exposure to Antibiotics During Pregnancy and Infancy on Childhood Obesity: A Systematic Review and Meta-Analysis	AMSTAR not used to assess systematic reviews
473	2020	C. Wang; H. Zhao; J. Hou; S. Yan; L. Zhu; Y. Wang; H. Du; W. Zhang	Chinese herbal medicine therapy for coronary heart disease complicated with anxiety: a systematic review of randomized controlled trials	AMSTAR not used to assess systematic reviews
474	2020	H. Wang; L. Li; X. Qing; S. Zhang; S. Li	Efficacy of Qishen Yiqi Drop Pill for Chronic Heart Failure: An Updated Meta-Analysis of 85 Studies	AMSTAR not used to assess systematic reviews
475	2020	Y. Wen; J. Li; Q. Long; C. C. Yue; B. He; X. G. Tang	The efficacy and safety of probiotics for patients with constipation-predominant irritable bowel syndrome: A systematic review and meta-analysis based on seventeen randomized controlled trials	AMSTAR not used to assess systematic reviews
476	2020	F. Wessels; M. Lenhart; K. F. Kowalewski; V. Braun; T. Terboven; F. Roghmann; M. S. Michel; P. Honeck; M. C. Kriegmair	Early recovery after surgery for radical cystectomy: comprehensive assessment and meta-analysis of existing protocols	AMSTAR not used to assess systematic reviews
477	2020	H. White; B. Albers; M. Gaarder; H. Kornør; J. Littell; Z. Marshall; C. Matthew; T. Pigott; B. Snilstveit; H. Waddington; V. Welch	Guidance for producing a Campbell evidence and gap map	AMSTAR not used to assess systematic reviews
478	2020	D. Wikoff; R. J. Lewis; N. Erraguntla; A. Franzen; J. Foreman	Facilitation of risk assessment with evidence-based methods – A framework for use of systematic mapping and systematic reviews in determining hazard, developing toxicity values, and characterizing uncertainty	AMSTAR not used to assess systematic reviews
479	2020	S. Wirth; J. Hebebrand; R. Basilico; F. H. Berger; A. Blanco; C. Calli; M. Dumba; U. Linsenmaier; F. Mück; K. H. Nieboer; M. Scaglione; M. A. Weber; E. Dick	European Society of Emergency Radiology: guideline on radiological polytrauma imaging and service (short version)	AMSTAR not used to assess systematic reviews
480	2020	M. Wolkewitz; L. Puljak	Methodological challenges of analysing COVID-19 data during the pandemic	AMSTAR not used to assess systematic reviews
481	2020	M. Wu; J. Tang; N. Etherington; M. Walker; S. Boet	Interventions for improving teamwork in intrapartem care: a systematic review of randomised controlled trials	AMSTAR not used to assess systematic reviews
482	2020	X. Wu; Y. Wang; W. Sun; M. Tan	Cemented and uncemented hemiarthroplasty for femoral neck fracture in elderly patients: a systematic review and meta-analysis	AMSTAR not used to assess systematic reviews
483	2020	Y. Wu; B. T. Johnson; S. Chen; Y. Chen; J. Livingston; L. S. Pescatello	Tai Ji Quan as antihypertensive lifestyle therapy: A systematic review and meta-analysis	AMSTAR not used to assess systematic reviews
484	2020	M. Xu; Y. Yuan; P. Yan; J. Jiang; P. Ma; X. Niu; S. Ma; H. Cai; K. Yang	Prognostic Significance of Androgen Receptor Expression in Triple Negative Breast Cancer: A Systematic Review and Meta-Analysis	AMSTAR not used to assess systematic reviews
485	2020	L. Yao; L. Hou; Y. Lao; W. Luo; Z. Lu; J. Chen; Y. Liu	Effect of alcohol intake on the development of mild cognitive impairment into dementia: A protocol for systematic review and dose-response meta-analysis	AMSTAR not used to assess systematic reviews
486	2020	X. Yao; I. D. Florez; P. Zhang; C. Zhang; Y. Zhang; C. Wang; X. Liu; X. Nie; B. Wei; M. A. Ghert	Clinical research methods for treatment, diagnosis, prognosis, etiology, screening, and prevention: A narrative review	AMSTAR not used to assess systematic reviews
487	2020	M. Yin; R. Tang; M. Liu; K. Han; X. Lv; M. Huang; P. Xu; Y. Hu; B. Ma; Y. Gai	Influence of optimization design based on artificial intelligence and internet of things on the electrocardiogram monitoring system	AMSTAR not used to assess systematic reviews
488	2020	Z. Yin; Q. Xiao; G. Xu; Y. Cheng; H. Yang; J. Zhou; Y. Fu; J. Chen; L. Zhao; F. Liang	Acupuncture for the Postcholecystectomy Syndrome: A Systematic Review and Meta-Analysis	AMSTAR not used to assess systematic reviews
489	2020	T. Yoshinami; K. Koizumi; S. E. Nagai; T. Toyama; H. Iwata	Dose-dense adjuvant chemotherapy: a systematic review and meta-analysis of the Japanese Breast Cancer Society Clinical Practice Guideline, 2018 edition	AMSTAR not used to assess systematic reviews
490	2020	Y. Zang; H. Lu; H. Zhang; J. Huang; Y. Zhao; L. Ren	Benefits and risks of upright positions during the second stage of labour: An overview of systematic reviews	AMSTAR not used to assess systematic reviews
491	2020	M. Zanjir; A. Azarpazhooh	Limited Evidence Suggests Premedication With Corticosteroids May Help Relieve Postoperative Endodontic Pain in Patients With Symptomatic Pulpitis Undergoing Single-Visit Root Canal Treatment	A commentary that used AMSTAR to assess the systematic review, which was commented on; not an original study
492	2020	G. Zhang; R. Liang; J. Wang; M. Ke; Z. Chen; J. Huang; R. Shi	Network meta-analysis of randomized controlled trials comparing the procedure for prolapse and hemorrhoids, Milligan-Morgan hemorrhoidectomy and tissue-selecting therapy stapler in the treatment of grade III and IV internal hemorrhoids(Meta-analysis)	AMSTAR not used to assess systematic reviews
493	2020	J. Zheng; J. Cai; L. Tao; M. A. Kirih; Z. Shen; J. Xu; X. Liang	Comparison on the efficacy and prognosis of different strategies for intrahepatic recurrent hepatocellular carcinoma: A systematic review and Bayesian network meta-analysis	AMSTAR not used to assess systematic reviews
494	2020	L. L. D. Zhong; N. Shi; Y. Sun; B. F. L. Ng; Z. Bian; A. Lu	Hong Kong Chinese medicine clinical practice guideline for insomnia	AMSTAR not used to assess systematic reviews
495	2020	D. Zhong; J. Li; H. Yang; Y. Li; Y. Huang; Q. Xiao; T. Liu; R. Jin	Tai Chi for Essential Hypertension: a Systematic Review of Randomized Controlled Trials	AMSTAR not used to assess systematic reviews
496	2020	Z. Zhou; Z. Gao; J. Wu; Y. Cui	Transurethral resection of the prostate versus prostatic artery embolization in the treatment of benign prostatic hyperplasia: a meta-analysis	AMSTAR not used to assess systematic reviews
497	2020	X. Zhu	Systematic reviews and meta-analysis	AMSTAR not used to assess systematic reviews
498	2020	F. Ziglioli; M. Baciarello; G. Maspero; V. Bellini; T. Bocchialini; D. Cavalieri; E. G. Bignami; U. Maestroni	Oncologic outcome, side effects and comorbidity of high-intensity focused ultrasound (HIFU) for localized prostate cancer. A review	AMSTAR not used to assess systematic reviews
499	2020	K. Zitterl-Eglseer; T. Marschik	Antiviral medicinal plants of veterinary importance: A literature review	AMSTAR not used to assess systematic reviews
500	2019	Lorenz RC, Matthias K, Pieper D, Wegewitz U, Morche J, Nocon M, Rissling O, Schirm J, Jacobs A.	A psychometric study found AMSTAR 2 to be a valid and moderately reliable appraisal tool. J Clin Epidemiol. 2019 Oct;114:133-140.	Methodological study about AMSTAR
501	2019	Kaur G, Begum R, Thota S, Batra S.	A systematic review of smoking-related epigenetic alterations. Arch Toxicol. 2019 Oct;93(10):2715-2740.	AMSTAR not used to assess systematic reviews
502	2019	Lorenz RC, Matthias K, Pieper D, Wegewitz U, Morche J, Nocon M, Rissling O, Schirm J, Freitag S, Jacobs A.	AMSTAR 2 overall confidence rating: lacking discriminating capacity or requirement of high methodological quality? J Clin Epidemiol. 2020 Mar;119:142-144.	AMSTAR not used to assess systematic reviews
503	2019	Hui X, Li J, Lao Y, Jia B, Hou L, Lu Z, Gu Q, Niu J, Bao H, Yan P, Yao L.	Association between alcohol consumption and mild cognitive impairment: A protocol of dose-response meta-analysis. Medicine (Baltimore). 2019 Jul;98(27):e16098.	AMSTAR not used to assess systematic reviews
504	2019	Novick et al.	Burden of disease for advanced breast cancer in Brazil. Value in Health Regional Issues. Conference: ISPOR Latin America 2019: Data and Value in Healthcare: 2020 and Beyond. Colombia. 19 (Supplement) (pp S19-S20), 2019. Date of Publication: October 2019. (Indexed in Embase)	AMSTAR not used to assess systematic reviews
505	2019	Novick et al.	Burden of disease for advanced breast cancer in Mexico. Value in Health Regional Issues. Conference: ISPOR Latin America 2019: Data and Value in Healthcare: 2020 and Beyond. Colombia. 19 (Supplement) (pp S19), 2019. Date of Publication: October 2019. (Indexed in Embase)	AMSTAR not used to assess systematic reviews
506	2019	Papadimitropoulos et al.	Burden of disease for rheumatoid arthritis in colombia and Brazil. Value in Health Regional Issues. Conference: ISPOR Latin America 2019: Data and Value in Healthcare: 2020 and Beyond. Colombia. 19 (Supplement) (pp S80-S81), 2019. Date of Publication: October 2019. (Indexed in Embase)	AMSTAR not used to assess systematic reviews
507	2019	Imani MM, Azizi F, Bahrami K, Golshah A, Safari-Faramani R.	In vitro bleaching effect of hydrogen peroxide with different time of exposition and concentration on shear bond strength of orthodontic brackets to human enamel: A meta-analysis of in vitro studies. Int Orthod. 2020 Mar;18(1):22-31.	AMSTAR not used to assess systematic reviews
508	2019	Zhang K, Crum RJ, Samuelsson K, Cadet E, Ayeni OR, de Sa D.	In-Office Needle Arthroscopy: A Systematic Review of Indications and Clinical Utility. Arthroscopy. 2019 Sep;35(9):2709-2721.	AMSTAR not used to assess systematic reviews
509	2019	Eltair M, Hajibandeh S, Hajibandeh S, Balakrishnan S, Alyamani A, Radoi D, Goh YL, Hanif M, Kumar Y, Mobarak D.	Meta-analysis of laparoscopic groin hernia repair with or without mesh fixation. Int J Surg. 2019 Nov;71:190-199.	AMSTAR not used to assess systematic reviews
510	2019	Zhang G, Liang R, Wang J, Ke M, Chen Z, Huang J, Shi R.	Network meta-analysis of randomized controlled trials comparing the procedure for prolapse and hemorrhoids, Milligan-Morgan hemorrhoidectomy and tissue-selecting therapy stapler in the treatment of grade III and IV internal hemorrhoids(Meta-analysis). Int J Surg. 2020 Feb;74:53-60.	AMSTAR not used to assess systematic reviews
511	2019	Yan XR, Chen X, Zhang P.	Prevalence and risk factors of depression in patients with lung cancer: protocol for a systematic review and meta-analysis. BMJ Open. 2019 Aug 30;9(8):e028994.	AMSTAR not used to assess systematic reviews
512	2019	Kowalewski KF, Hendrie JD, Nickel F, von Hardenberg J, Nuhn P, Honeck P, Michel MS, Kriegmair MC.	Prophylactic abdominal or retroperitoneal drain placement in major uro-oncological surgery: a systematic review and meta-analysis of comparative studies on radical prostatectomy, cystectomy and partial nephrectomy. World J Urol. 2020 Aug;38(8):1905-1917.	AMSTAR not used to assess systematic reviews
513	2019	Leclercq V, Beaudart C, Tirelli E, Bruyère O.	Psychometric measurements of AMSTAR 2 in a sample of meta-analyses indexed in PsycINFO. J Clin Epidemiol. 2020 Mar;119:144-145.	Methodological study about AMSTAR
514	2019	Umpierre et al.	Strengthening the evidence in exercise sciences initiative (SEES initiative): A prospective project based on openness, surveillance, and feedback. BMJ Evidence-Based Medicine. Conference: Evidence-Based Medicine Live, EBM 2019. United Kingdom. 24 (Supplement 1) (pp A31-A32), 2019. Date of Publication: July 2019. (Indexed in Embase)	AMSTAR not used to assess systematic reviews
515	2019	Pergialiotis V, Androutsou A, Papoutsi E, Bellos I, Thomakos N, Haidopoulos D, Rodolakis A.	Survival outcomes of ovarian cancer patients treated with secondary cytoreductive surgery for isolated lymph node recurrence: A systematic review of the literature. Int J Surg. 2019 Sep;69:61-66.	AMSTAR not used to assess systematic reviews
516	2019	Kruse C, Pesek B, Anderson M, Brennan K, Comfort H.	Telemonitoring to Manage Chronic Obstructive Pulmonary Disease: Systematic Literature Review. JMIR Med Inform. 2019 Mar 20;7(1):e11496.	AMSTAR not used to assess systematic reviews
517	2019	El Boghdady M, Ewalds-Kvist BM.	The influence of music on the surgical task performance: A systematic review. Int J Surg. 2020 Jan;73:101-112.	AMSTAR not used to assess systematic reviews
518	2019	Liu XB, Zhong JG, Xiao XL, Li YX, Huang YJ, Liu YG, Zhang C, Jin RJ, Liu TY.	Theta burst stimulation for upper limb motor dysfunction in patients with stroke: A protocol of systematic review and meta-analysis. Medicine (Baltimore). 2019 Nov;98(46):e17929.	AMSTAR not used to assess systematic reviews
519	2019	Al Omran Y, Abdall-Razak A, Sohrabi C, Borg TM, Nadama H, Ghassemi N, Oo K, Ghanem AM.	Use of Augmented Reality in Reconstructive Microsurgery: A Systematic Review and Development of the Augmented Reality Microsurgery Score. J Reconstr Microsurg. 2020 May;36(4):261-270.	AMSTAR not used to assess systematic reviews
520	2019	Maesa et al.	Utility of S-FLT1 / PLGF ratio for the diagnosis of preeclampsia: A systematic review. Clinica Chimica Acta. Conference: 23rd IFCC-EFLM European Congress of Clinical Chemistry and Laboratory Medicine. Spain. 493 (Supplement 1) (pp S352), 2019. Date of Publication: June 2019. (Indexed in Embase)	AMSTAR not used to assess systematic reviews
521	2018	Hu J, Sun F, Zhan SY.	[Risk of bias assessment: (8) Risk of Bias in Systematic Review (ROBIS)]. Zhonghua Liu Xing Bing Xue Za Zhi. 2018 Aug 10;39(8):1125-1129.	AMSTAR not used to assess systematic reviews
522	2018	Zhu XL, Tang XG, Qu F, Zheng Y, Zhang WH, Diao YQ.	Bifidobacterium may benefit the prevention of necrotizing enterocolitis in preterm infants: A systematic review and meta-analysis. Int J Surg. 2019 Jan;61:17-25.	AMSTAR not used to assess systematic reviews
523	2018	Aldiwani M, Tharakan T, Al-Hassani A, Gibbons N, Pavlu J, Hrouda D.	BK Virus Associated Haemorrhagic Cystitis. A systematic review of current prevention and treatment strategies. Int J Surg. 2019 Mar;63:34-42.	AMSTAR not used to assess systematic reviews
524	2018	Kee DLC, Gal J, Falk AT, Schiappa R, Chand ME, Gautier M, Doyen J, Hannoun-Levi JM.	Brachytherapy versus external beam radiotherapy boost for prostate cancer: Systematic review with meta-analysis of randomized trials. Cancer Treat Rev. 2018 Nov;70:265-271.	AMSTAR not used to assess systematic reviews
525	2018	Niu HL, Ma YH, Zhang CJ.	Comparison of OnabotulinumtoxinA versus sacral neuromodulation for refractory urinary urge incontinence: A systematic review and meta-analysis of randomized controlled trials. Int J Surg. 2018 Dec;60:141-148.	AMSTAR not used to assess systematic reviews
526	2018	Kyriakides R, Jones P, Geraghty R, Skolarikos A, Liatsikos E, Traxer O, Pietropaolo A, Somani BK.	Effect of Music on Outpatient Urological Procedures: A Systematic Review and Meta-Analysis from the European Association of Urology Section of Uro-Technology. J Urol. 2018 May;199(5):1319-1327.	AMSTAR not used to assess systematic reviews
527	2018	Joiner EF, Youngerman BE, Hudson TS, Yang J, Welch MR, McKhann GM, Neugut AI, Bruce JN.	Effectiveness of perioperative antiepileptic drug prophylaxis for early and late seizures following oncologic neurosurgery: a meta-analysis. J Neurosurg. 2018 Apr 1:1-9.	AMSTAR not used to assess systematic reviews
528	2018	Gates A, Gates M, Duarte G, Cary M, Becker M, Prediger B, Vandermeer B, Fernandes RM, Pieper D, Hartling L.	Evaluation of the reliability, usability, and applicability of AMSTAR, AMSTAR 2, and ROBIS: protocol for a descriptive analytic study. Syst Rev. 2018 Jun 13;7(1):85.	Methodological study about AMSTAR
529	2018	Kruse CS, Beane A.	Health Information Technology Continues to Show Positive Effect on Medical Outcomes: Systematic Review. J Med Internet Res. 2018 Feb 5;20(2):e41.	AMSTAR not used to assess systematic reviews
530	2018	Reynolds R, Smoller S, Allen A, Nicholas PK.	Health Literacy and Health Outcomes in Persons Living with HIV Disease: A Systematic Review. AIDS Behav. 2019 Nov;23(11):3024-3043.	AMSTAR not used to assess systematic reviews
531	2018	Bracale U, Melillo P, Piaggio D, Pecchia L, Cuccurullo D, Milone M, De Palma GD, Cavallaro G, Campanelli G, Merola G, Stabilini C.	Is Shouldice the best NON-MESH inguinal hernia repair technique? A systematic review and network metanalysis of randomized controlled trials comparing Shouldice and Desarda. Int J Surg. 2019 Feb;62:12-21.	AMSTAR not used to assess systematic reviews
532	2018	Al Hammadi H, Reilly J.	Prevalence of obesity among school-age children and adolescents in the Gulf cooperation council (GCC) states: a systematic review. BMC Obes. 2019 Jan 8;6:3.	AMSTAR not used to assess systematic reviews
533	2018	Hoyne J.	Systematic literature review as the key to the practice of evidencebased medicine. Annals of Clinical and Laboratory Science. Conference: 138th Annual Meeting of the Association of Clinical Scientists, ACS 2018. United States. 48 (3) (pp 402), 2018. Date of Publication: May - June 2018. (Indexed in Embase)	AMSTAR not used to assess systematic reviews
534	2018	Al-Bashaireh AM, Haddad LG, Weaver M, Kelly DL, Chengguo X, Yoon S.	The Effect of Tobacco Smoking on Musculoskeletal Health: A Systematic Review. J Environ Public Health. 2018 Jul 11;2018:4184190.	AMSTAR not used to assess systematic reviews
535	2018	Nettleton J, Jones P, Pietropaolo A, Geraghty R, Rai B, Drake M, Dragos L, Veneziano D, Somani BK.	The industrial revolution for the management of benign prostate obstruction: worldwide publication trends for surgical and medical therapies over the past two decades. Cent European J Urol. 2019;72(2):149-155.	AMSTAR not used to assess systematic reviews
536	2018	Solmi M, Correll CU, Carvalho AF, Ioannidis JPA.	The role of meta-analyses and umbrella reviews in assessing the harms of psychotropic medications: beyond qualitative synthesis. Epidemiol Psychiatr Sci. 2018 Dec;27(6):537-542.	AMSTAR not used to assess systematic reviews
537	2018	Tao et al.	Interpretation of AMSTAR 2: A critical appraisal tool for systematic reviews that include randomized or non-randomized studies of healthcare interventions. [Chinese]. http://english.cjebm.com/article/10.7507/1672-2531.201711005	AMSTAR not used to assess systematic reviews
538	2018	Jung JH, Dahm P.	Reaching for the stars - rating the quality of systematic reviews with the Assessment of Multiple Systematic Reviews (AMSTAR) 2. BJU Int. 2018 Nov;122(5):717-718.	AMSTAR not used to assess systematic reviews
539	2018	Pieper D, Puljak L, González-Lorenzo M, Minozzi S.	Minor differences were found between AMSTAR 2 and ROBIS in the assessment of systematic reviews including both randomized and nonrandomized studies. J Clin Epidemiol. 2019 Apr;108:26-33.	Methodological study about AMSTAR
540	2018	Pieper D, Koensgen N, Breuing J, Ge L, Wegewitz U.	How is AMSTAR applied by authors - a call for better reporting. BMC Med Res Methodol. 2018 Jun 18;18(1):56.	Methodological study about AMSTAR
541	2018	Inuguanti et al.	A comparison of AMSTAR and ROBIS tools for methodological quality assessment of systematic reviews of Alzheimer's disease. https://www.valueinhealthjournal.com/article/S1098-3015(18)31866-7/fulltext	Methodological study about AMSTAR
542	2018	Dosenovic S, Jelicic Kadic A, Vucic K, Markovina N, Pieper D, Puljak L.	Comparison of methodological quality rating of systematic reviews on neuropathic pain using AMSTAR and R-AMSTAR. BMC Med Res Methodol. 2018 May 8;18(1):37.	Methodological study about AMSTAR

## Sheet: Unavailable - no full text
Number	Authors	Title
1	C. M. A. Chinese Society of Endocrinology	Guideline for the diagnosis and management of hyperuricemia and gout in China(2019)
2	X. Dong; R. Xie; R. M. Li; X. Tian; Z. N. Wang; Y. Zhou; Y. M. Cui	Pirfenidone for the treatment of idiopathic pulmonary fibrosis: a rapid health technology assessment
3	J. Han; P. Men; W. Liu; S. D. Zhai	A rapid health technology assessment of recombinant human thrombopoietin in the treatment of primary immune thrombocytopenia and chemotherapy-induced thrombocytopenia
4	J. Han; P. Men; W. Liu; S. D. Zhai	A rapid health technology assessment of cetuximab in the treatment of metastatic colorectal cancer
5	T. H. Kim; J. W. Kang	Herbal medicine for vascular dementia: An overview of systematic reviews
6	Y. Nie; Y. Shi; J. Hou; L. Ma	Evidence Summary for Arteriovenous Fistula Protection in Maintenance Hemodialysis Patients
7	L. G. Re; B. Bassola; M. Lusignani	Effectiveness and safety of non-pharmacological interventions for the prevention of venous thromboembolism in stroke patients: an overview of systematic reviews
8	Z. F. Shen; H. H. Wu; L. Zhu; Q. Zhou; H. Shen	Traditional Chinese medicine for ulcerative colitis: systematic reviews based on PRIO-harms
9	X. Tian; R. Xie; X. Dong; R. M. Li; C. Y. Chen; L. Y. Ma; J. Z. Li; Y. Zhou; Y. M. Cui	Rapid health technology assessment of varenicline tartrate for smoking cessation
10	X. Zhang; H. Duan; C. Zhou; X. Wang; A. Wang	Efficacy and safety of virtual reality for stroke rehabilitation:an overview of systematic reviews
11	X. Zhang; X. Zhang; S. Han; H. Kong; T. Wang	Effectiveness of Perioperative Exercise in Patients with Non-small Cell Lung Cancer: an Overview of Systematic Reviews
12	B. Q. Zhao; Y. Bai; Y. H. Zhang; S. D. Zhai	Afatinib for the treatment of advanced non-small cell lung cancer: a rapid health technology assessment
