# Supplementary material for: Adopting AMSTAR 2 critical appraisal tool for systematic reviews: speed of the tool uptake and barriers for its adoption
Source: BMC Med Res Methodol. 2022 Apr 10;22:104. doi: 10.1186/s12874-022-01592-y (PMC8996416; doi:10.1186/s12874-022-01592-y)
Supplement: Supplementary file 3 — Additional file 3. [file 12874_2022_1592_MOESM3_ESM.xlsx]

## Sheet: Raw data extracted and category
No.	Title	Study type: categorization	Conference abstract? Yes or no	Journal	Name of the corresponding author	e-mail of the corresponding author	Date of submission to a journal	Date of manuscript acceptance	Month of online publication (Epub if no information on journal web site)	Year of publication	Type of the AMSTARtool (AMSTAR, AMSTAR-2 or R-AMSTAR)	Copy of the text from methods	Reference provided for AMSTAR tool - number (if the references are numbered)	Copy reference	Refrence categorization 1	Reference categorization 2	Reference categorization 3	Number of references
1	[Association between radiation from mobile phones and tumour risk in adults]. [Review] [Spanish]	OSR	No	Gaceta Sanitaria	Beatriz Rodriguez-Martin	Beatriz.RMartin@uclm.es	Not reported	Not reported	Epub 2017 Apr 13.	2017	AMSTAR	y para analizar la calidad de los artículos potencialmente elegibles se utilizaron la Escala AMSTAR para evaluar la calidad de las revisiones sistemáticas9	9	B.J. Shea, J.M. Grimshaw, G.A. Wells, et al. Development of AMSTAR: a measurement tool to assess the methodological quality of systematic reviews. BMC Med Res Methodol., 7 (2007), pp. 10	Shea 2007 BMC MRM			1
2	2018 Consensus statement on exercise therapy and physical interventions (orthoses, taping and manual therapy) to treat patellofemoral pain: recommendations from the 5th International Patellofemoral Pain Research Retreat, Gold Coast, Australia, 2017.	Consensus statement	No	British Journal of Sports Medicine	Natalie J Collins	n.collins1@uq.edu.au	Not reported	May 31, 2018	First published June 20, 2018.	2018	AMSTAR	The methodological quality of each included paper was rated by three independent reviewers (NJC, CJB and MvM). Systematic reviews were graded using the Assessment of Multiple Systematic Reviews (AMSTAR) tool13 (CJB and MvM) (total score/11).	13	Shea BJ, Grimshaw JM, Wells GA, et al. Development of AMSTAR: a measurement tool to assess the methodological quality of systematic reviews. BMC Med Res Methodol 2007;7:10.	Shea 2007 BMC MRM			1
3	[Effectiveness of oral nutritional supplements to prevent hospital malnutrition. Overview of systematic reviews]. [Review] [Italian]	OSR	No	Assistenza infermieristica e ricerca : AIR	Luca Giuseppe Re	luca.re030366@gmail.com	Not reported	Not reported	Not reported	n	R-AMSTAR	Overview of systematic reviews evaluated for methodological quality according to R-AMSTAR checklist with narrative synthesis of results.		Not reported				0
4	[Quality of methodology and reporting of Meta-analyses on acupuncture treating ischemic stroke in China]. [Chinese]	Methodological	No	Zhongguo zhen jiu	YU Tao	doctoryutao@163.com	Not reported	Not reported	2018 Nov 12	2018	AMSTAR	The quality of methodology and reporting was measured by A Measurement Tool to Assess Systematic Reviews (AMSTAR)		Not reported				0
5	A summary of meat intakes and health burdens.	OSR	No	European journal of clinical nutrition	C S C Yip	https://idp.nature.com/login/natureuser?client_id=grover&redirect_uri=https%3A%2F%2Fwww.nature.com%2Farticles%2Fejcn2017117%2Femail%2Fcorrespondent%2Fc1%2Fnew	05 October 2016	14 June 2017	09 August 2017	2017	AMSTAR	A novel assessment process was developed, combining selected Cochrane Review measures, AMSTAR checklist, and other quality measures identified by authors during preliminary phases of the review process.	41	AMSTAR Checklist [Internet]. http://amstar.ca/ 2015.	AMSTAR website			1
6	[Relationship Between Occupational Trauma, Posttraumatic Stress Disorder and Depression - An Assessment of Systematic Reviews]. [German]	OSR	No	Psychiatrische Praxis	Ulrich Bolm-Audorff	ulrich.bolm-audorff@rpda.hessen.de	Not reported	Not reported	Epub 2019 Jan 14.	2019	AMSTAR	Die verbleibenden systematischen Reviews wurden von 2 Autoren (UBA, GPH) nach den AMSTAR-Kriterien [8, 9] unabhängig voneinander bewertet.	8, 9	(8) Shea BJ, Grimshaw JM, Wells GA et al. Development of AMSTAR: a measurement tool to assess the methodological quality of systematic reviews. BMC Med Res Methodol 2007; 7: 10 (9) Shea BJ, Hamel C, Wells GA et al. AMSTAR is a reliable and valid measurement tool to assess the methodological quality of systematic reviews. J Clin Epidemiol 2009; 62: 1013 – 1020	Shea 2007 BMC MRM	Shea 2009		2
7	A systematic assessment of Cochrane reviews and systematic reviews published in high-impact medical journals related to cancer.	Methodological	No	BMJ open	Marius Goldkuhle	marius.goldkuhle@uk-koeln.de	28 November 2017	12 February 2018	First published March 25, 2018.	2018	AMSTAR	We evaluated methodological quality with the Assessment of Multiple Systematic Reviews (AMSTAR) checklist, by Shea et al	7	Shea BJ, Grimshaw JM, Wells GA, et al. Development of AMSTAR: a measurement tool to assess the methodological quality of systematic reviews. BMC Med Res Methodol 2007;7:10.	Shea 2007 BMC MRM			1
8	[Synopses of systematic reviews on effectiveness of heparin to prevent occlusion in central venous access devices]. [Italian]	OSR	No	Professioni infermieristiche	Luca Giuseppe Re	luca.re030366@gmail.com	Not reported	Not reported	Not reported	NR	AMSTAR	The quality assessment of reviews was done with AMSTAR checklist.		Not reported				0
9	A systematic review of meta-analyses in orthopaedic surgery between 2000 and 2016.	Methodological	No	bone & joint journal	M. Bhandari	bhandam@mcmaster.ca	Not reported	Not reported	8 Oct 2018	2018	AMSTAR	The methodological quality of the included systematic reviews with meta-analyses was assessed with the AMSTAR tool	9	Shea BJ, Grimshaw JM, Wells GA, et al. Development of AMSTAR: a measurement tool to assess the methodological quality of systematic reviews. BMC Med Res Methodol 2007;7:10.	Shea 2007 BMC MRM			1
10	A Systematic Review of Reviews of the Outcome of Noninstitutional Child Maltreatment.	OSR	No	Trauma, violence & abuse	Alan Carr	alan.carr@ucd.ie	Not reported	Not reported	September 24, 2018	2018	AMSTAR	Systematic reviews and meta-analyses that did not meet three of the following four basic AMSTAR (A Measurement Tool to Assess Systematic Reviews) systematic review quality criteria were excluded	1	Shea, B. J., Hamel, C., Wells, G. A., Bouter, L. M., Kristjansson, E., Grimshaw, J., . . . Boers, M. (2009). AMSTAR is a reliable and valid measurement tool to assess the methodological quality of systematic reviews. Journal of Clinical Epidemiology, 62, 1013–1020. doi:10.1016/j.jclinepi.2008.10.009	Shea 2009			1
11	Accessibility and acceptability of infectious disease interventions among migrants in the eu/eea: A cerqual systematic review.	OSR	No	International journal of environmental research and public health	Kevin Pottie	kpottie@uottawa.ca	31 July 2018	18 October 2018	23 October 2018	2018	AMSTAR	We assessed the methodological quality of included reviews using the Assessing Methodological Quality of Systematic Reviews tool (AMSTAR) [16] but did not exclude any studies based on quality.	16	Shea, B.J.; Hamel, C.; Wells, G.A.; Bouter, L.M.; Kristjansson, E.; Grimshaw, J.; Henry, D.A.; Boers, M. AMSTAR is a reliable and valid measurement tool to assess the methodological quality of systematic reviews. J. Clin. Epidemiol. 2009, 62, 1013–1020.	Shea 2009			1
12	Acupuncture and related therapies for treating irritable bowel syndrome: overview of systematic reviews and network meta-analysis.	OSR	No	Therapeutic advances in gastroenterology	Charlene H. L. Wong	charlene.wong@link.cuhk. edu.hk	July 24, 2018	November 19, 2018	January 20, 2019	2019	AMSTAR	The methodological quality of included SRs was assessed using the AMSTAR instrument,42 which is a reliable and validated tool for conducting appraisal in overviews of SRs.43	42, 43	42. Shea BJ, Grimshaw JM, Wells GA, et al. Development of AMSTAR: a measurement tool to assess the methodological quality of systematic reviews. BMC Med Res Methodol 2007; 7: 10. 43. Pollock M, Fernandes RM and Hartling L. Evaluation of AMSTAR to assess the methodological quality of systematic reviews in overviews of reviews of healthcare interventions. BMC Med Res Methodol 2017; 17: 48.	Shea 2007 BMC MRM	Pollock 2017		2
13	Acupuncture for treatment of insomnia: An overview of systematic reviews.	OSR	No	Complementary therapies in medicine	Xuemei Han	xmhan123@163.com	2 November 2018	27 December 2018	28 December 2018	2018	AMSTAR-2	The methodological quality of included SRs/MAs were appraised by the AMSTAR-2 tool, the original version of AMSTAR consists of 11 domains, and AMSTAR-2 retains the original version of 10 domains and modifies and extends them, the current AMSTAR-2 consists of 16 domains, and the evaluation option is reduced to three options, “Yes”, “Partial Yes” and “No”.	11, 12	11. Shea BJ, Reeves BC, Wells G, et al. AMSTAR 2: a critical appraisal tool for systematic reviews that include randomised or non-randomised studies of healthcare interventions, or both. BMJ. 2017;358 j4008. 12. Ge L, Pan B, Pan J-X, et al. An introduction of AMSTAR-2: a quality assessment instrument of systematic reviews including randomized or non-randomized controlled trials or both. Chin J Dr…	Shea 2017	Ge 2017		2
14	Acupuncture for treatment of anxiety, an overview of systematic reviews.	OSR	No	Complementary therapies in medicine	Xinmin Yang Kehu Yang	yanxm200816@163.com kehuyangebm2006@126.com	11 January 2019	15 February 2019	16 February 2019	2019	AMSTAR-2	The quality of included reviews was evaluated by three authors (MX-L, WB-H and M-W) independently using AMSTAR-2 tool, which contains 16 items, among which seven are critical domains.	17	Yan P, Yao L, Li H, et al. The methodological quality of robotic surgical meta-analyses needed to be improved: A cross-sectional study. J Clin Epidemiol. 2018;20:30723–30726.	Yan 2018			1
15	Adherence to cardiovascular medication: a review of systematic reviews.	OSR	No	Journal of public health (Oxford, England)	Kirstin Leslie	k.leslie.1@research.gla.ac.uk	27 October 2017	03 May 2018	29 May 2018	2018	AMSTAR	The quality of eligible studies was assessed using the AMSTAR tool,7 with papers scored out of 11 and categorized into high quality (score of 9–11), reasonable quality (score 6–8) or poor quality (score 3–5). Papers that scored ≤2 were rejected.	7	Shea BJ, Grimshaw JM, Wells GA et al. Development of AMSTAR: a measurement tool to assess the methodological quality of systematic reviews. BMC Med Res Methodol 2007;7(1):10.	Shea 2007 BMC MRM			1
16	An assessment of methodological quality of systematic reviews of acupuncture and related therapies for cancer-related pain.	Methodological	No	Complementary therapies in clinical practice	Huda A. Anshasi Muayyad Ahmad	anshasi_6@yahoo.com mma4jo@yahoo.com, mma4@ju.edu.jo	14 April 2018	29 June 2018	30 June 2018	2018	AMSTAR	Two authors (AH and AM) used AMSTAR to assess the methodological quality of SRs	24	B.J. Shea, J.M. Grimshaw, G.A. Wells, M. Boers, N. Andersson, C. Hamel, et al., Development of AMSTAR: a measurement tool to assess the methodological quality of systematic reviews, BMC Med. Res. Meth. 7 (10) (2007), https://doi.org/10. 1186/1471-2288-7-10.	Shea 2007 BMC MRM			1
17	An Overview of Reviews on the Safety of Electroconvulsive Therapy Administered During Pregnancy.	OSR	No	Journal of psychiatric practice	Shana Coshal	scoshal@mgh.harvard. edu	Not reported	Not reported	43466	2019	AMSTAR	We also searched for critical appraisal tools that might be applicable to conducting an overview. Those of particular utility included the Preferred Reporting Items for Systematic Reviews and Meta-Analyses (PRISMA)22 and Assessing the Methodological Quality of Systematic Reviews (AMSTAR)	23	Shea B, Grimshaw J, Wells G, et al. Development of AMSTAR: a measurement tool to assess the methodological quality of systematic reviews. BMC Med Res Methodol. 2007;7:10.	Shea 2007 BMC MRM			1
18	An Umbrella Review Exploring the Effect of Periodontal Treatment in Pregnant Women on the Frequency of Adverse Obstetric Outcomes.	OSR	No	journal of evidence-based dental practice	Andrés A. Agudelo-Suárez	oleduga@gmail.com	1 September 2017	27 October 2017	4 November 2017	2017	AMSTAR	Secondly, the AMSTAR tool was used that consists of 11 checklist items used to assess the quality of the systematic reviews.	50	Sharif MO, Janjua-Sharif F, Ali H, Ahmed F. Systematic reviews explained: AMSTAR-how to tell the good from the bad and the ugly. Oral Health Dent Manag. 2013;12(1):9-16.	Sharif 2013			1
19	An Overview of Systematic Reviews: Complementary Therapies for Cancer Patients.	OSR	No	Integrative Cancer Therapies	Min Kyung Hyun	mk3three@dongguk.ac.kr	April 22, 2019	October 29, 2019	December 26, 2019	2019	AMSTAR-2	Two independent reviewers extracted data using standardized data extraction, and assessed the methodological quality of each included study by applying Assessing the Methodological Quality of Systematic Reviews 2 (AMSTAR2)	10	Shea BJ, Reeves BC, Wells G, et al. AMSTAR 2: a critical appraisal tool for systematic reviews that include randomised or non-randomised studies of healthcare interventions, or both. BMJ. 2017;358:j4008	Shea 2017			1
20	Antibiotic prophylaxis in orthognathic surgery: A complex systematic review.	OSR	No	PloS one	Aron Naimi-Akbar	aron.naimi-akbar@ki.se	May 23, 2017	December 31, 2017	January 31, 2018	2018	AMSTAR	The level of bias for systematic reviews was assessed by AMSTAR	20-22	20. Mejare IA, Klingberg G, Mowafi FK, Stecksen-Blicks C, Twetman SH, Tranaeus SH. A systematic map of systematic reviews in pediatric dentistryÐwhat do we really know? PloS one. 2015; 10(2):e0117537. Epub 2015/02/24. https://doi.org/10.1371/journal.pone.0117537 PMID: 25706629 21. Shea BJ, Bouter LM, Peterson J, Boers M, Andersson N, Ortiz Z, et al. External validation of a measurement tool to as…	Mejare 2015	Shea 2007 PLoS One	Shea 2009	3
21	Appraisal of systematic reviews on the management of peri-implant diseases with two methodological tools.	Methodological	No	Journal of clinical periodontology	Clovis Mariano Faggion Jr	clovisfaggion@yahoo.com	Not reported	11 March 2018	25 March 2018	2018	AMSTAR	Two authors (CMF and AM) assessed the methodological quality and risk of bias using the AMSTAR checklist and ROBIS tool, with differences of opinion resolved by discussion with a third author (JW)		Shea, B.J., Hamel, C., Wells, G.A., Bouter, L.M., Kristjansson, E., Grimshaw, J., Henry, D.A. & Boers, M. (2009) AMSTAR is a reliable and valid measurement tool to assess the methodological quality of systematic reviews. Journal of Clinical Epidemiology, 62:1013-20.	Shea 2009			1
22	Appraising the quality of systematic reviews for age-related macular degeneration interventions a systematic review.	Methodological	No	JAMA ophthalmology	Laura E. Downie	ldownie@unimelb.edu.au	Not reported	Not reported	July 5, 2018	2018	AMSTAR	Two review authors (2 of E.M., L.E.D., L.J.D., K.K., M.-A.N.P., M.Y., and Y.B. at a time) independently assessed study quality using the 11-item AMSTAR tool in CrowdCARE (Crowdsourcing Critical Appraisal of Research Evidence: http://crowdcare.unimelb.edu .au, developed by L.E.D. and M.J.P.).	23	Faggion CM Jr. Critical appraisal of AMSTAR: challenges, limitations, and potential solutions from the perspective of an assessor. BMC Med Res Methodol. 2015;15(1):63. doi:10.1186 /s12874-015-0062-6	Faggion 2015			1
23	Assessing the methodological and reporting quality of network meta-analyses in Chinese medicine.	Methodological	No	Medicine	Junhua Zhang	zjhtcm@foxmail.com	9 April 2018	9 October 2018	November 1, 2018	2018	AMSTAR	Two independent reviewers (JZ and YC) assessed the methodological quality using AMSTAR checklist, of which 11 items were included.	21-23	[21] Shea BJ, Rrimshaw JM, Wells GA, et al. Development of AMSTAR: a measurement tool to assess the methodological quality of systematic reviews. BMC Med Res Methodol 2007;7:10. [22] Shea BJ, Hamel C, Wells GA, et al. AMSTAR is a reliable and valid measurement tool to assess the methodological quality of systematic reviews. J Clin Epidemiol 2009;62:1013–20. [23] Shea BJ, Bouter LM, Peterson J, et…	Shea 2007 BMC MRM	Shea 2009	Shea 2007 PLoS One	3
24	Assessment of systematic reviews and meta-analyses available for bovine and equine veterinarians and quality of abstract reporting: A scoping review.	OSR	No	Preventive veterinary medicine	S. Buczinski	s.buczinski@umontreal.ca	26 March 2018	15 October 2018	23 October 2018	2018	AMSTAR	A subset of these SR-MA was assessed using the AMSTAR and abstract reporting checklist		Shea, B.J., Bouter, L.M., Peterson, J., Boers, M., Andersson, N., Ortiz, Z., Ramsay, T., Bai, A., Shukla, V.K., Grimshaw, J.M., 2007. External validation of a measurement tool to assess systematic reviews (AMSTAR). PloS one 2, e1350. Shea, B.J., Hamel, C., Wells, G.A., Bouter, L.M., Kristjansson, E., Grimshaw, J., Henry, D.A., Boers, M., 2009. AMSTAR is a reliable and valid measurement tool to as…	Shea 2007 PLoS One	Shea 2009	Shea 2017	3
25	Assisted reproductive technology: An overview of Cochrane Reviews.	Methodological	No	Cochrane database of systematic reviews	Cindy Farquhar	c.farquhar@auckland.ac.nz	Not reported	Not reported	17 August 2018	2018	AMSTAR	We assessed the quality of the included reviews using the AMSTAR tool (Shea 2007).		Shea 2007 Shea BJ, Grimshaw JM, Wells GA, Boers M, Andersson N, Hamel C, et al. Development of AMSTAR: a measurement tool to assess the methodological quality of systematic reviews. BMC Medical Research Methodology 2007;7:10.	Shea 2007 BMC MRM			1
26	Association between prospective registration and overall reporting and methodological quality of systematic reviews: a meta-epidemiological study.	Methodological	No	Journal of Clinical Epidemiology	Ke-hu Yang Fu-jian Song	kehuyangebm2006@126.com Fujian.Song@uea.ac.uk	11 January 2017	23 October 2017	2017 Oct 31	2017	R-AMSTAR	We assessed the methodological quality of included systematic reviews using the R-AMSTAR checklist [8], which was the revised version of the AMSTAR [9]	8, 9	8. Kung J, Chiappelli F, Cajulis OO, et al. From systematic reviews to clinical recommendations for evidence-based health care: validation of Revised Assessment of Multiple Systematic Reviews (R-AMSTAR) for grading of clinical relevance. Open Dent J 2010; 4:84-91. 9. Shea BJ, Grimshaw JM, Wells GA, et al. Development of AMSTAR: a measurement tool to assess the methodological quality of systematic…	Kung 2010	Shea 2007 BMC MRM		2
27	Association between Work and Chronic Obstructive Pulmonary Disease (COPD).	OSR	No	Journal of clinical medicine	H. F. van der Molen	h.f.vandermolen@amc.nl	14 September 2018	6 October 2018	9 October 2018	2018	AMSTAR	The methodological quality of the included studies was assessed independently by two review authors (G.J.d.G. and H.F.v.d.M.), both using the AMSTAR (A MeaSurement Tool to Assess systematic Reviews) criteria [13].	13	Shea, B.J.; Grimshaw, J.M.; Wells, G.A.; Boers, M.; Andersson, N.; Hamel, C.; Porter, A.C.; Tugwell, P.; Moher, D.; Bouter, L.M. Development of AMSTAR: A measurement tool to assess the methodological quality of systematic reviews. BMC Med. Res. Methodol. 2007, 7, 10–16. [CrossRef] [PubMed]	Shea 2007 BMC MRM			1
28	Benefits and harms associated with analgesic medications used in the management of acute dental pain: An overview of systematic reviews.	OSR	No	Journal of the American Dental Association	Paul A. Moore	pam7@pitt.edu	Not reported	Not reported	April 2018	2018	AMSTAR-2	In addition, we selected reviews that ranked as moderate to high methodological quality according to the A MeaSurement Tool to Assess systematic Reviews (AMSTAR) 2 tool	5	Shea BJ, Reeves BC, Wells G, et al. AMSTAR 2: a critical appraisal tool for systematic reviews that include randomised or non-randomised studies of healthcare interventions, or both. BMJ. 2017;358:j4008.	Shea 2017			1
29	Best practice perioperative strategies and surgical techniques for preventing caesarean section surgical site infections: a systematic review of reviews and meta-analyses.	OSR	No	BJOG : an international journal of obstetrics and gynaecology	Elizabeth Martin	elizabethkate.martin@qut.edu.au	Not reported	15 December 2017	16 January 2018	2018	AMSTAR	Bias was examined using a modified A Measurement Tool to Assess Systematic Reviews (AMSTAR) checklist and categorisation method developed by McKibben and colleagues.	27	McKibben RA, Pitts SI, Suarez-Cuervo C, Perl TM, Bass EB. Practices to reduce surgical site infections among women undergoing cesarean section: a review. Infect Control Hosp Epidemiol. 2015;36(8):915-21.	McKibben 2015			1
30	Cadaveric simulation: a review of reviews.	OSR	No	Irish journal of medical science	Marina Yiasemidou	marinayiasemidou@gmail.com	21 March 2017	20 October 2017	14 November 2017	2017	AMSTAR	The quality and strength of evidence provided by the included systematic reviews was assessed using the AMSTAR tool, previously tested favourably for reliability and validity	6	Shea BJ, Hamel C, Wells GA, Bouter LM, Kristjansson E, Grimshaw J et al (2009) AMSTAR is a reliable and valid measurement tool to assess the methodological quality of systematic reviews. J Clin Epidemiol 62(10):1013–1020	Shea 2009			1
31	Cannabinoids for nausea and vomiting related to chemotherapy: Overview of systematic reviews.	OSR	No	Phytotherapy research : PTR	Andreia Santos	andreiaras92@gmail.com	1 September 2017	14 October 2017	23 November 2017	2017	AMSTAR	We evaluated the methodological quality of the reviews by the use of AMSTAR (Assessing the Methodological Quality of Systematic Reviews, Shea et al., 2009)		Shea, B. J., Hamel, C., Wells, G. A., Bouter, L. M., Kristjansson, M., Grimshaw, J., … Boers, M. (2009). AMSTAR is a reliable and valid measurement tool to assess the methodological quality of systematic reviews. Journal of Clinical Epidemiology, 62(10), 1013–1020.	Shea 2009			1
32	Chinese herbal medicine for functional dyspepsia: systematic review of systematic reviews.	OSR	No	Therapeutic advances in gastroenterology	Irene X. Y. Wu	wuxinyin@cuhk.edu.hk	December 19, 2017	June 06, 2018	July 16, 2018	2018	AMSTAR	The methodological quality of included SRs was appraised by the AMSTAR tool, a reliable and valid tool for methodological quality assessment of SRs	46, 47	46. Shea BJ, Hamel C, Wells GA, et al. AMSTAR is a reliable and valid measurement tool to assess the methodological quality of systematic reviews. J Clin Epidemiol 2009; 62: 1013–1020. 47. Pieper D, Buechter RB, Li L, et al. Systematic review found AMSTAR, but not R(evised)- AMSTAR, to have good measurement properties. J Clin Epidemiol 2015; 68: 574–583.	Shea 2009	Pieper 2015		2
33	Characteristics and efficacy of digital health education: An overview of systematic reviews.	OSR	No	Health Education Journal	Marcy McCall	marcy.mccall@phc.ox.ac.uk	Not reported	Not reported	April 11, 2018	2018	AMSTAR	The quality of each SR was assessed by two reviewers (E.S. and H.O.) using the 11-point AMSTAR tool (Shea et al., 2009).		Shea B, Hamel C, Wells G, et al. (2009) AMSTAR is a reliable and valid measurement tool to assess the methodological quality of systematic reviews. Journal of Clinical Epidemiology 62(10): 1013–1020.	Shea 2009			1
34	Clinical Application of Teriparatide in Fracture Prevention: A Systematic Review.	OSR	No	Journal of bone and joint surgery reviews	Liu, Chuan-ju	chuanju.liu@med.nyu.edu	Not reported	Not reported	January 1, 2019	2019	AMSTAR-2	The quality-assessment tool known as A Measurement Tool to Assess Systematic Reviews 2 (AMSTAR 2), which has a total of 16 items, was used to assess the quality of the included studies.	33	Shea BJ, Reeves BC, Wells G, Thuku M, Hamel C, Moran J, Moher D, Tugwell P, Welch V, Kristjansson E, Henry DA. AMSTAR 2: a critical appraisal tool for systematic reviews that include randomised or non-randomised studies of healthcare interventions, or both. BMJ. 2017 Sep 21;358:j4008.	Shea 2017			1
35	Chinese herbal medicine for hand-foot-and-mouth disease in children: An overview of systematic reviews.	OSR	No	Journal of Traditional Chinese Medical Sciences	Jianping Liu	liujp@bucm.edu.cn	9 January 2018	9 May 2018	25 May 2018	2018	AMSTAR	Two authors (RHW and JS) evaluated the methodological quality of the included SRs using two assessment tools: “assessment of multiple systematic reviews” (AMSTAR) and the Risk of Bias in Systematic Review (ROBIS)	5, 7	5. Shea BJ, Bouter LM, Peterson J, et al. External validation of a measurement tool to assess systematic reviews (AMSTAR). PLoS One. 2007;2(12):e1350. 7. Shea BJ, Grimshaw JM, Wells GA, et al. Development of AMSTAR: a measurement tool to assess the methodological quality of systematic reviews. BMC Med Res Methodol. 2007. https://doi.org/10.1186/1471-2288-7-10.	Shea 2007 PLoS One	Shea 2007 BMC MRM		2
36	Community-based supplementary feeding for food insecure, vulnerable and malnourished populations - an overview of systematic reviews.	OSR	No	Cochrane database of systematic reviews	Janicke Visser	jconrad@sun.ac.za	Not reported	Not reported	9 November 2018	2018	AMSTAR	For the July 2013 search, one overview author (JV) and one overview reviewer (LN) independently assessed the quality of the included systematic reviews using AMSTAR: A MeaSurement Tool to Assess Systematic Reviews (Shea 2007a; Shea 2007b; Shea 2009); one overview author (NM) and two overview reviewers (NH; RW) performed this for the January 2017 search.	Not reported	Shea BJ, Bouter LM, Peterson J, Boers M, Andersson N, Ortiz Z, et al. External validation of a measurement tool to assess systematic reviews (AMSTAR). PloS One 2007;2(12):e1350. DOI: 10.1371/journal.pone.0001350; PMC2131785; PUBMED: 18159233 Shea BJ, Grimshaw JM, Wells GA, Boers M, Andersson N, Hamel C, et al. Development of AMSTAR: a measurement tool to assess the methodological quality of syste…	Shea 2007 PLoS One	Shea 2007 BMC MRM	Shea 2009	3
37	Comorbidities and complications of polycystic ovary syndrome: An overview of systematic reviews.	OSR	No	Clinical endocrinology	Emily W Gilbert	emily.gilbert@monash.edu	Not reported	Not reported	12 August 2018	2018	AMSTAR	The Assessing the Methodological Quality of Systematic Reviews (AMSTAR) tool was employed to appraise the quality of the included systematic reviews.	34	Shea BJ, Bouter LM, Peterson J, et al. External validation of a measurement tool to assess systematic reviews (AMSTAR). PLoS One. 2007;2(12):e1350.	Shea 2007 PLoS One			1
38	COGNITION-ORIENTED TREATMENTS FOR OLDER ADULTS: A SYSTEMATIC OVERVIEW OF SYSTEMATIC REVIEWS.	OSR	No	Alzheimer's & Dementia	Hanna Malmberg Gavelin	hanna.malmberg-gavelin@umu.se	Not reported	Not reported	October 17, 2019	2019	AMSTAR-2	Quality assessment was conducted independently by two authors (HMG and HH or JS) using “A Measurement Tool to Assess systematic Reviews (AMSTAR) 2”		Shea, B. J., Reeves, B. C., Wells, G., Thuku, M., Hamel, C., Moran, J., . . . Henry, D. A. (2017). AMSTAR 2: a critical appraisal tool for systematic reviews that include randomised or non-randomised studies of healthcare interventions, or both. BMJ, 358, j4008. doi:10.1136/bmj.j4008	Shea 2017			1
39	Cost-effectiveness of Colorectal Cancer Screening and Treatment Methods: Mapping of Systematic Reviews. [Review]	OSR	No	Asia-Pacific journal of oncology nursing	Aziz Rezapour	rezapoor_a57@yahoo.com	June 15, 2017	August 07, 2017	Not reported	NR	AMSTAR	Two reviewers evaluated the articles according to the checklist of AMSTAR tool	40	Shea BJ, Grimshaw JM, Wells GA, Boers M, Andersson N, Hamel C, et al. Development of AMSTAR: A measurement tool to assess the methodological quality of systematic reviews. BMC Med Res Methodol 2007;7:10.	Shea 2007 BMC MRM			1
40	Critical appraisal of methodological quality of Systematic Reviews and Meta-analysis in Paediatric Dentistry journals.	Methodological	No	International journal of paediatric dentistry	Jayakumar Jayaraman	jayakumar83@hotmail.com	Not reported	Not reported	01 August 2018	2018	AMSTAR	The methodological quality of the selected SRs was assessed using AMSTAR. The tool has good face and content validity and consists of 11 items of equal weights	8	Shea BJ, Grimshaw JM, Wells GA, et al. Development of AMSTAR: a measurement tool to assess the methodological quality of systematic reviews. BMC Med Res Methodol. 2007;7:10	Shea 2007 BMC MRM			1
41	Comparison of non-invasive central blood pressure measurements with peripheral blood pressure measurements in the diagnostic, prognostic and therapeutic areas. Systematic review.	OSR	Yes	Journal of Hypertension			Not reported	Not reported	June 1, 2018	2018	AMSTAR	We performed a systematic review of systematic reviews that compare non-invasive central BP with peripheral BP measurements in the diagnostic, prognostic and therapeutic areas, including a comprehensive research in databases and grey literature, and a qualitative analysis according to the ROBIS and AMSTAR tools.		Not reported				NA	NA = not applicable (conference abstract)
42	Crowdsourcing critical appraisal of research evidence (CrowdCARE) was found to be a valid approach to assessing clinical research quality.	Methodological	No	Journal of Clinical Epidemiology	Laura E. Downie	ldownie@unimelb.edu.au	Not reported	July 25, 2018	August 01, 2018	2018	AMSTAR	The methodological quality of the included studies was assessed using the validated 11-item Assessing the Methodological Quality of Systematic Reviews (AMSTAR) tool	10.11	[10] Shea BJ, Hamel C, Wells GA, Bouter LM, Kristjansson E, Grimshaw J, et al. AMSTAR is a reliable and valid measurement tool to assess the methodological quality of systematic reviews. J Clin Epidemiol 2009;62:1013e20. [11] Pieper D, Buechter RB, Li L, Prediger B, Eikermann M, et al. Systematic review found AMSTAR, but not R(evised)-AMSTAR, to have good measurement properties. J Clin Epidemiol …	Shea 2009	Pieper 2015		2
43	Conservative treatment of groin pain in athletes, an overview.	OSR	No	Revue de kinésithérapie	Mégane Barras	meg94@bluewin.ch	16 July 2018	28 November 2018	31 January 2019	2019	AMSTAR	In fine, une sélection a été effectuée en fonction de la qualité méthodologique des articles et la grille AMSTAR (A Measurement Tool to Assess Systematic Review), conceptualisé par Shea et al. a été utilisée afin de les évaluer	24	Shea BJ, Grimshaw JM, Wells GA, Boers M, Andersson N, Hamel C, et al. Development of AMSTAR: a measurement tool to assess the methodological quality of systematic reviews. BMC Med Res Methodol 2007;7:1 [Disponible sur : http:// bmcmedresmethodol.biomedcentral.com/articles/10.1186/ 1471-2288-7-10, cité 28 janv 2017].	Shea 2007 BMC MRM			1
44	Critical appraisal of published systematic reviews of therapeutic lumbar facet joint injections.	OSR	Yes	British Journal of Pain			Not reported	Not reported	May 2018	2018	AMSTAR	The methodological quality of the systematic reviews was also assessed using the "assessment of multiple systematic reviews" (AMSTAR) checklist.		Not reported				NA
45	Dairy product consumption and development of cancer: An overview of reviews.	OSR	No	BMJ open	Maya M Jeyaraman	maya.jeyaraman@umanitoba.ca	17 April 2018	28 November 2018	January 25, 2019	2019	AMSTAR	We used the Assessing the Methodological Quality of Systematic Reviews (AMSTAR) tool to assess the methodological quality/internal validity of each of the included PMASRs.	26	Shea BJ, Hamel C, Wells GA, et al. AMSTAR is a reliable and valid measurement tool to assess the methodological quality of systematic reviews. J Clin Epidemiol 2009;62:1013–20.	Shea 2009			1
46	Diagnostic, preventive and therapeutic evidence in obstetrics for the implementation of patient blood management: A systematic review protocol.	OSR protocol	No	BMJ open	Iosief Abraha	iosief_a@yahoo.it	21 December 2017	26 July 2018	October 15, 2018	2018	AMSTAR	The methodological quality of each SR will be assessed using the AMSTAR (A Measurement Tool to Assess Systematic Reviews) instrument.	25	Shea BJ, Grimshaw JM, Wells GA, et al. Development of AMSTAR: a measurement tool to assess the methodological quality of systematic reviews. BMC Med Res Methodol 2007;7:10.	Shea 2007 BMC MRM			1
47	Direct oral anticoagulants for treatment of deep vein thrombosis: Overview of systematic reviews.	OSR	No	Jornal vascular brasileiro	Gustavo Muçouçah Sampaio Brandão	gubrandao@terra.com.br	May 16, 2018	August 14, 2018	December 2018	2018	AMSTAR	The internal validity (methodological quality) of systematic reviews was assessed using the AMSTAR tool	14, 15	14. Shea BJ, Bouter LM, Peterson J, et al. External validation of a measurement tool to assess systematic reviews (AMSTAR). PLoS One. 2007;2(12):e1350. http://dx.doi.org/10.1371/journal. pone.0001350. PMid:18159233. 15. Shea BJ, Grimshaw JM, Wells GA, et al. Development of AMSTAR: a measurement tool to assess the methodological quality of systematic reviews. BMC Med Res Methodol. 2007;7(1):10. ht…	Shea 2007 PLoS One	Shea 2007 BMC MRM		2
48	Does auriculotherapy have therapeutic effectiveness? An overview of systematic reviews.	OSR	No	Complementary therapies in clinical practice	Andreia Vieira	andreia.vieira@santamariasaude.pt	18 February 2018	21 August 2018	23 August 2018	2018	AMSTAR	The AMSTAR checklist was used to assess the methodological quality of the included systematic reviews. The instrument is an 11-item questionnaire that asks reviewers to answer yes, no, can't answer or not applicable. All items scoring “yes” received one point, up to a maximum of eleven points for each review.	19	B.J. Shea, et al., Development of AMSTAR: a measurement tool to assess the methodological quality of systematic reviews, BMC Med. Res. Meth. 7 (2007) 10	Shea 2007 BMC MRM			1
49	DPP-4 inhibitors for the treatment of type 2 diabetes: a methodology overview of systematic reviews.	OSR	No	Acta diabetologica	Xiao-hui Xiao Ke-hu Yang	42352868@qq.com kehuyangebm2006@126.com	18 March 2018	19 May 2018	01 June 2018	2018	AMSTAR	Two independent reviewers assessed the methodological quality of included SRs using the AMSTAR tool (details are shown in Online Appendix 2)	11	Shea BJ, Grimshaw JM, Wells GA et al (2007) Development of AMSTAR: a measurement tool to assess the methodological quality of systematic reviews. BMC Med Res Methodol 7(2):1–7	Shea 2007 BMC MRM			1
50	DPP-4 inhibitors for type 2 diabetes: An overview of systematic reviews. [Chinese]	OSR	No	Chinese Journal of Evidence-Based Medicine	YANG Kehu	kehuyangebm2006@126.com	Not reported	Not reported	February 2018	2018	AMSTAR	Two reviewers independently screened literature, extracted data, and evaluated the reporting and methodological qualities using the PRISMA checklist and the AMSTAR tool.		Not reported				0
51	Effective prevention and management of osteoporotic fractures: A systematic literature review of non-physician health professionals' interventions for a eular points-to-consider project.	OSR	Yes	Annals of the Rheumatic Diseases			Not reported	Not reported	June 12, 2018	2018	AMSTAR-2	For critical appraisal of systematic reviews, AMSTAR 2 was used	1	Shea B, Reeves B, Wells G, et al. AMSTAR 2: a critical appraisal tool for systematic reviews that include randomised or non-randomised studies of healthcare interventions, or both. BMJ 2017;358:j4008.	Shea 2017			1
52	Effectiveness of drug interventions to prevent sudden cardiac death in patients with heart failure and reduced ejection fraction: An overview of systematic reviews.	OSR	No	BMJ open	Muaamar Al-Gobari	muaamar.algobari@gmail.com	December 11, 2017	June 26, 2018	July 28, 2018	2018	AMSTAR	Two authors (MA and SA) independently used the AMSTAR (Assessing the Methodological Quality of Systematic Reviews) measurement tool to assess systematic reviews included in our overview.	10	Shea BJ, Grimshaw JM, Wells GA, et al. Development of AMSTAR: a measurement tool to assess the methodological quality of systematic reviews. BMC Med Res Methodol 2007;7:10.	Shea 2007 BMC MRM			1
53	Effectiveness of early compared with conservative rehabilitation for patients having rotator cuff repair surgery: an overview of systematic reviews.	OSR	No	British journal of sports medicine	Bruno Fles Mazuquin	bfmazuquin@uclan.ac.uk	Not reported	30 October 2016	December 30, 2016	2016	R-AMSTAR	Moreover, each systematic review included was assessed and scored using the Revised Assessment of Multiple Systematic Reviews (R-AMSTAR) tool	7	Kung J, Chiappelli F, Cajulis OO, et al. From systematic reviews to clinical recommendations for evidence-based health care: validation of revised assessment of multiple systematic reviews (R-AMSTAR) for grading of clinical relevance. Open Dent J 2010;4:84–91.	Kung 2010			1
54	Effectiveness of early intervention programs for parents of preterm infants: A meta-review of systematic reviews.	OSR	No	BMC pediatrics	Shuby Puthussery	shuby.puthussery@beds.ac.uk	26 January 2018	2 July 2018	9 July 2018	2018	AMSTAR	All the included SRs were assessed for methodological quality using the Assessing the Methodological Quality of Systematic Reviews (AMSTAR) tool	28	Shea BJ, Hamel C, Wells GA, et al. AMSTAR is a reliable and valid measurement tool to assess the methodological quality of systematic reviews. J Clin Epidemiol. 2009;62(10):1013–20	Shea 2009			1
55	Effectiveness of interventions aimed at improving dietary behaviours among people at higher risk of or with chronic non-communicable diseases: an overview of systematic reviews.	OSR	No	European journal of clinical nutrition	Davide Susta	davide.susta@dcu.ie	11 April 2018	12 September 2018	23 October 2018	2018	AMSTAR	The methodological quality of SRs meeting the inclusion criteria were independently assessed by two authors (SM and CB) using the AMSTAR instrument	15	Shea BJ, Hamel C, Wells GA, Bouter LM, Kristjansson E, Grimshaw J, et al. AMSTAR is a reliable and valid measurement tool to assess the methodological quality of systematic reviews. J Clin Epidemiol. 2009;62:1013–20	Shea 2009			1
56	Effectiveness of pharmacotherapy for smoking cessation: Protocol for umbrella review and quality assessment of systematic reviews.	OSR protocol	No	Systematic reviews	Alemu S. Melka	alemusufa.melka@uon.edu.au	17 April 2018	7 November 2018	24 November 2018	2018	AMSTAR-2	Methodological quality of the included reviews will be assessed using the Assessment of Multiple Systematic Reviews 2 (an update of AMSTAR) tool, which contains 16 domains	31	Shea BJ, Reeves BC, Wells G, Thuku M, Hamel C, Moran J, et al. AMSTAR 2: a critical appraisal tool for systematic reviews that include randomised or non-randomised studies of healthcare interventions, or both. bmj. 2017;358: j4008 https://doi.org/10.1136/bmj.j4008	Shea 2017			1
57	Effectiveness of screening and treatment approaches for schistosomiasis and strongyloidiasis in newly-arrived migrants from endemic countries in the EU/EEA: A systematic review.	OSR	No	International journal of environmental research and public health	Eric N. Agbata	eric.agbata@roehampton-online.ac.uk	15 September 2018	17 December 2018	20 December 2018	2018	AMSTAR	We assessed the methodological quality of reviews using AMSTAR [41] or Newcastle–Ottawa Scale [42] for reviews and observational studies respectively	41	Shea, B.J.; Grimshaw, J.M.; Wells, G.A.; Boers, M.; Andersson, N.; Hamel, C.; Porter, A.C.; Tugwell, P.; Moher, D.; Bouter, L.M. Development of AMSTAR: A measurement tool to assess the methodological quality of systematic reviews. BMC Med. Res. Methodol. 2007, 7, 10	Shea 2007 BMC MRM			1
58	Effectiveness of stop smoking interventions among adults: Protocol for an overview of systematic reviews and an updated systematic review.	OSR protocol	No	Systematic reviews	Mona Hersi	mhersi@ohri.ca	29 August 2018	20 December 2018	19 January 2019	2019	AMSTAR-2	The methodological quality of reviews will be evaluated according to the AMSTAR 2 instrument (Additional file 3). This updated version of the original AMSTAR tool allows for the appraisal of systematic reviews of randomized and non-randomized studies of interventions	95	Shea BJ, Reeves BC, Wells G, et al. AMSTAR 2: a critical appraisal tool for systematic reviews that include randomised or non-randomised studies of healthcare interventions, or both. BMJ. 2017;358:j4008	Shea 2017			1
59	Effects of acupuncture on the outcomes of assisted reproductive technology: An overview of systematic reviews.	OSR	No	Evidence-based complementary and alternative medicine : eCAM	You-bing Xia	xybd1968@sina.com	21 May 2018	29 August 2018	20 September 2018	2018	AMSTAR	Quality assessment of the reviews was performed by Assessment of Multiple Systematic Reviews (AMSTAR) criteria, a validated instrument with good construct validity and reliability	14	B. J. Shea, J. M. Grimshaw, G. A. Wells et al., “Development of AMSTAR: a measurement tool to assess the methodological quality of systematic reviews,” BMC Medical Research Methodology, vol. 7, article 10, 2007	Shea 2007 BMC MRM			1
60	Effects of exercise training in patients with chronic heart failure: An updated systematic review.	OSR	Yes	Cardiopulmonary Physical Therapy Journal			Not reported	Not reported	January 2018	2018	AMSTAR	Additional quality assessment tools used for the analysiswere Physiotherapy Evidence Database (PEDro) scoring4for RCTs, A Measurement Tool to Assess the SystematicReviews (AMSTAR)5 for assessing systematic review and/or meta-analysis studies, and Sacket's level of evidence6 inassessing strength of the article.		Not reported				NA
61	Effects of maxillary expansion on the upper airways: Evidence from systematic reviews and meta-analyses. [Review]	OSR	No	Journal of oral rehabilitation	Rosaria Bucci	rosaria.bucci@unina.it	23 October 2018	13 January 2019	21 January 2019	2019	AMSTAR-2	The methodological quality of the included SRs was independently assessed by two reviewers (RB and DM) using the revised and updated version of A Measurement Tool to Assess Systematic Review (AMSTAR -2)	21	Shea BJ, Reeves BC, Wells G, Thuku M, Hamel C, Moran J, Moher D, Tugwell P, Welch V, Kristjansson E, Henry DA. AMSTAR 2: a critical appraisal tool for systematic reviews that include randomised or non - randomised studies of healthcare interventions, or both. Br Med J. 2017;358:j4008.	Shea 2017			1
62	Effects of prevention and harm reduction interventions on gambling behaviours and gambling related harm: An umbrella review.	OSR	No	Addictive behaviors	N. McMahon	nmcmahon@uclan.ac.uk	3 October 2018	30 November 2018	02 December 2018	2018	AMSTAR-2	A MeaSurement Tool to Assess systematic Reviews (AMSTAR 2) was used to determine the methodological quality of included reviews (Biondi-Zoccai, 2016). Unlike its predecessor, the original AMSTAR instrument, it is recommended that reviewers do not use the AMSTAR 2 to derive an overall quality score as such scores may act to disguise critical weaknesses which would diminish confidence in the review…		Biondi-Zoccai, G. (Ed.). (2016). Umbrella reviews - Evidence synthesis with overviews of reviews and meta-epidemiologic studies. Switzerland: Springer ; Shea, B. J., Reeves, B. C., Wells, G., Thuku, M., Hamel, C., Moran, J., et al. (2017). AMSTAR 2: A critical appraisal tool for systematic reviews that include randomised or non-randomised studies of healthcare interventions, or both. BMJ, 358.	Biondi-Zoccai book 2016	Shea 2017		2
63	Efficacy and safety of acupuncture for hypertension: An overview of systematic reviews.	OSR	No	Complementary therapies in clinical practice	H. Zhao	zhaohuimin@hust.edu.cn	16 May 2018	6 December 2018	7 December 2018	2018	AMSTAR	The methodological quality of all included SRs was evaluated independently by two authors (HMZ and YY) using the Assessment of Multiple Systematic Reviews (AMSTAR) tool [30], which is composed of 11 items.	30	B.J. Shea, J.M. Grimshaw, G.A. Wells, M. Boers, N. Andersson, C. Hamel, A.C. Porter, P. Tugwell, D. Moher, L.M. Bouter, Development of AMSTAR: a measurement tool to assess the methodological quality of systematic reviews, BMC Med. Res. Methodol. 7 (2007) 10 https://doi.org/10.1186/1471-2288-7-10	Shea 2007 BMC MRM			1
64	Efficacy of coloured overlays and lenses for treating reading difficulty: an overview of systematic reviews.	OSR	No	Clinical & experimental optometry	Catherine M Suttle	catherine.suttle.1@city.ac.uk	19 July 2017	11 February 2018	06 April 2018	2018	AMSTAR-2	Initially, the AMSTAR checklist was used to appraise the included reviews. During this process, a new checklist, AMSTAR 2 was published. Since the latter was developed to overcome limitations of the original version, the new checklist was applied instead.	31	Shea BJ, Reeves BC, Wells G et al. AMSTAR 2: a critical appraisal tool for systematic reviews that include randomised or non-randomised studies of healthcare interventions, or both. BMJ 2017; 358: j4008.	Shea 2017			1
65	Efficacy, tolerability and safety of cannabis-based medicines for chronic pain management - An overview of systematic reviews.	OSR	No	European journal of pain	Winfried H€auser	whaeuser@klinikum-saarbruecken.de	Not reported	27 August 2017	15 October 2017	2017	AMSTAR	Methodological quality of SRs was determined using the assessment of the methodological quality of systematic reviews (AMSTAR) by two independent reviewers (WH and MAF). The AMSTAR instrument is an 11-item assessment tool mainly for intervention reviews with good validity and reliability		Shea, B.J., Hamel, C., Wells, G.A., Bouter, L.M., Kristjansson, E., Grimshaw, J., Henry, D.A., Boers, M. (2009). AMSTAR is a reliable and valid measurement tool to assess the methodological quality of systematic reviews. J Clin Epidemiol 62, 1013–1020.	Shea 2009			1
66	Elements of integrated care approaches for older people: A review of reviews.	OSR	No	BMJ open	Andrew M Briggs	A.Briggs@curtin.edu.au	15 December 2017	12 March 2018	April 7, 2018	2018	AMSTAR	Methodological quality of included reviews was appraised using the Assessment of Multiple Systematic Reviews (AMSTAR 1) tool	32	Shea BJ, Hamel C, Wells GA, et al. AMSTAR is a reliable and valid measurement tool to assess the methodological quality of systematic reviews. J Clin Epidemiol 2009;62:1013–20.	Shea 2009			1
67	EPA guidance on physical activity as a treatment for severe mental illness: a meta-review of the evidence and Position Statement from the European Psychiatric Association (EPA), supported by the International Organization of Physical Therapists in Mental Health (IOPTMH).	OSR	No	European psychiatry	Brendon Stubbs	brendon.stubbs@kcl.ac.uk	30 May 2018	18 July 2018	October 2018	2018	AMSTAR	Two independent authors assessed the quality of systematic reviews and meta-analyses with the AMSTAR tool	64, 65	[64] Shea BJ, Hamel C, Wells GA, Bouter LM, Kristjansson E, Grimshaw J, Henry DA, Boers M, Shea C, Hamel GA. AMSTAR is a reliable and valid measurement tool to assess the methodological quality of systematic reviews. J Clin Epidemiol 2009;10:1013–20. [65] Shea BJ, Grimshaw JM, Wells GA, Boers M, Andersson N, Hamel C, Porter AC, Tugwell P, Moher D, Bouter LM, Shea JM, Grimshaw GA. Development of A…	Shea 2009	Shea 2007 BMC MRM		2
68	Evaluating Mediterranean diet and risk of chronic disease in cohort studies: an umbrella review of meta-analyses.	OSR	No	European journal of epidemiology	Lukas Schwingshackl	lukas.schwingshackl@dife.de	30 January 2018	17 July 2018	20 July 2018	2018	AMSTAR	The methodological quality was evaluated using a modified version of the AMSTAR (A MeaSurement Tool to Assess systematic Reviews) [23] checklist, which has been recently established to evaluate the methodological quality of meta-analyses and systematic reviews	23	Shea BJ, Grimshaw JM, Wells GA, et al. Development of AMSTAR: a measurement tool to assess the methodological quality of systematic reviews. BMC Med Res Methodol. 2007;7(1):10. https://doi.org/10.1186/1471-2288-7-10.	Shea 2007 BMC MRM			1
69	Evaluation of clinical decision support systems for diabetes care: An overview of current evidence.	OSR	No	Journal of evaluation in clinical practice	Mingming Zhang	mingming‐zhang@163.com	9 October 2017	14 May 2018	26 June 2018	2018	AMSTAR	The Assessment of Multiple Systematic Reviews (AMSTAR) was used to evaluate methodological quality	20	Sequeira‐Byron P, Fedorowicz Z, Jagannath V, Sharif M. An AMSTAR assessment of the methodological quality of systematic reviews of oral healthcare interventions published in the journal of applied oral science (JAOS). J Appl Oral Sci. 2011;19(5):440‐447	Sequeira-Byron 2011			1
70	Evaluation of the Work Loss Data Institute's Official Disability Guidelines.	Guideline assessment	No	Journal of occupational and environmental medicine / American College of Occupational and Environmental Medicine	Teryl Nuckols	Teryl.nuckols@cshs.org	Not reported	Not reported	March 1, 2018	2018	AMSTAR	Second, to examine the methods used to assemble the evidence that supports the guideline, we used a previously modified version of A Measurement Tool to Assess Systematic Reviews (AMSTAR), a validated tool for evaluating the methodological quality of systematic reviews	19	Shea BJ, Hamel C, Wells GA, et al. AMSTAR is a reliable and valid measurement tool to assess the methodological quality of systematic reviews. J Clin Epidemiol. 2009;62(10):1013-1020.	Shea 2009			1
71	Evidence about the use of Kinesio Taping in subjects with neurological disorders: An overview of systematic reviews.	OSR	No	Physiotherapy Quarterly	Paulo Roberto Fonseca Jr	paulofonseca28@gmail.com	43331	43383	43434	2018	AMSTAR	The methodological quality of the included reviews was independently assessed with the AMSTAR appraisal tool by two reviewers who did not participate in the study and did not know its purpose	12	Shea BJ, Grimshaw JM, Wells GA, Boers M, Andersson N, Hamel C, et al. Development of AMSTAR: a measurement tool to assess the methodological quality of systematic reviews. BMC Med Res Methodol. 2007;7:10; doi: 10.1186/1471-2288-7-10	Shea 2007 BMC MRM			1
72	Evidence for the effectiveness of anti-hypertensive medicines included on the Chinese National Reimbursement Drug List.	OSR	No	BMC health services research	Yingyao Chen	yychen@shmu.edu.cn	24 October 2018	29 January 2019	11 February 2019	2019	AMSTAR	Meanwhile, the methodological quality of systematic review and meta-analysis were assessed by applying A Measurement Tool for the ‘Assessment of multiple systematic reviews’ (AMSTAR).	13	Shea BJ, Grimshaw JM, Wells GA, et al. Development of AMSTAR: a measurement tool to assess the methodological quality of systematic reviews. BMC Med Res Methodol. 2007;7:10	Shea 2007 BMC MRM			1
73	Evidence of drug treament for gastroesophageal reflux disease in China is good enough? An overview of systematic reviews/meta analyzes.	OSR	Yes				Not reported	Not reported	October 2018.	2018	AMSTAR-2	The methodological and reporting quality of SRs/MAs were assessed with use of the Overview Quality Assessment Questionnaire (OQAQ), the Assessment of Multiple Systematic Reviews 2 (AMSTAR 2), and the Preferred Reporting Items for Systematic Reviews and Meta Analyses (PRISMA)		Not reported				NA
74	Evidence reversal-when new evidence contradicts current claims: a systematic overview review of definitions and terms.	Methodological	No	Journal of Clinical Epidemiology	Desirée Sutton	dsutton4@uwo.ca	24 November 2016	10 October 2017	October 15, 2017	2017	AMSTAR	Methodological quality was assessed using the AMSTAR tool.	6.7	[6] Shea BJ, Grimshaw JM, Wells G a, et al. Development of AMSTAR: a measurement tool to assess the methodological quality of systematic reviews. BMC Med Res Methodol. 2007;7:10. doi:10.1186/1471-2288-7-10. [7] Shea BJ, Hamel C, Wells GA, et al. AMSTAR is a reliable and valid measurement tool to assess the methodological quality of systematic reviews. J Clin Epidemiol. 2009;62:1013- 1020. doi:10.…	Shea 2007 BMC MRM	Shea 2009		2
75	Exercise therapy and work-related musculoskeletal disorders in sedentary workers.	OSR	No	Occupational medicine	Christopher Tack	christopher.tack@gstt.nhs.uk	Not reported	Not reported	11 April 2018	2018	AMSTAR	The methodological quality of the included RCTs was assessed using the Cochrane Risk of Bias Tool (Modified) and the AMSTAR (Assessing the Methodological Quality of Systematic Reviews) tool for use with systematic reviews.		Not reported				0
76	Factors Contributing to Chronic Ankle Instability: A Systematic Review and Meta-Analysis of Systematic Reviews.	OSR	No	Sports medicine	Cassandra Thompson	c.thompson2@westernsydney.edu.au	Not reported	Not reported	08 September 2017	2017	R-AMSTAR	Systematic review quality and potential bias were assessed using the modified R-AMSTAR tool (Revised—A MeaSurement Tool to Assess systematic Reviews).		Not reported				0
77	Findings and methodological quality of systematic reviews comparing endovascular stenting versus carotid endarterectomy for symptomatic carotid stenosis: Do all of them say the same thing?.	OSR	Yes				Not reported	Not reported	November 2018	2018	AMSTAR	We assessed the methodological quality of the reviews by the use of AMSTAR tool (Assessing the Methodological Quality of Systematic Reviews) and the reporting quality through PRISMA statement.		Not reported				NA
78	Findings and methodological quality of systematic reviews focusing on acupuncture for pregnancy-related acute conditions.	OSR	No	Acupuncture in medicine : journal of the British Medical Acupuncture Society	Ana Luiza	analuizacabrera@hotmail.com	Not reported	December 31, 2017	June 1, 2018	2018	AMSTAR	Two authors independently evaluated the methodological quality of included SRs using the AMSTAR (Assessing the Methodological Quality of Systematic Reviews) instrument, which is a tool comprising 11 questions on issues related to methods	7	Shea BJ, Hamel C, Wells GA, et al. AMSTAR is a reliable and valid measurement tool to assess the methodological quality of systematic reviews. J Clin Epidemiol 2009;62:1013–20.	Shea 2009			1
79	Gray literature in systematic reviews on population health in the Middle East and North Africa: Protocol of an overview of systematic reviews and evidence mapping.	Protocol-methodological	No	Systematic reviews	Karima Chaabna	kac2047@qatar-med.cornell.edu	25 September 2017	5 June 2018	18 July 2018	2018	AMSTAR	Using the Assessment of Multiple Systematic Reviews (AMSTAR) tool, we will assess the methodological quality of included SRs	56, 57	56. Shea BJ, Grimshaw JM, Wells GA, Boers M, Andersson N, Hamel C, Porter AC, Tugwell P, Moher D, Bouter LM. Development of AMSTAR: a measurement tool to assess the methodological quality of systematic reviews. BMC Med Res Methodol. 2007;7:10. 57. Pieper D, Mathes T, Eikermann M. Can AMSTAR also be applied to systematic reviews of non-randomized studies? BMC Res Notes. 2014;7:609.	Shea 2007 BMC MRM	Pieper 2014		2
80	Guidelines for the Surgical Management of Oral Cancer: Korean Society of Thyroid-Head and Neck Surgery.	OSR	No	Clinical and experimental otorhinolaryngology	Guk Haeng Lee	ghlee@kcch.re.kr	December 6, 2018	December 14, 2018	2019 Feb 2	2019	AMSTAR	RoBANS (Risk of Bias Assessment Tool for Nonrandomized Study) was used to test non-critical control (non-randomized controlled trials [RCTs]) and to assess the quality of observational studies, and AMSTAR (A Measurement Tool to Assess the Methodological Quality of Systematic Reviews) was used for systematic review and metaanalysis evaluation	7	Shea BJ, Grimshaw JM, Wells GA, Boers M, Andersson N, Hamel C, et al. Development of AMSTAR: a measurement tool to assess the methodological quality of systematic reviews. BMC Med Res Methodol. 2007 Feb;7:10	Shea 2007 BMC MRM			1
81	Health benefits, safety and cost of physical activity interventions for mental health conditions: A meta-review to inform translation efforts.	OSR	No	Mental Health and Physical Activity	LouiseCzosnek	louise.czosnek@myacu.edu.au	16 June 2018	4 November 2018	12 November 2018.	2018	AMSTAR	The quality of included reviews was assessed using the AMSTAR (Assessing Methodological Quality of Systematic Reviews) tool		Shea, B., Hamel, C., Wells, G., Bouter, L., Kristjansson, E., Grimshaw, J., . . . Boers, M. (2009). AMSTAR is a reliable and valid measurement tool to assess the methodological quality of systematic reviews. Journal of Clinical Epidemiology, 62(10), 1013-1020	Shea 2009			1
82	Health literacy in type 2 diabetes patients: a systematic review of systematic reviews.	OSR	No	Acta diabetologica	Davide Ausili	davide.ausili@unimib.it	4 October 2017	3 November 2017	11 November 2017	2017	AMSTAR	As described below, to assess the quality papers in the eligibility phase (i.e., phase 3), the authors used A Measurement Tool to Assess Systematic Reviews (AMSTAR)	32	Shea BJ, Grimshaw JM, Wells GA et al (2007) Development of AMSTAR: a measurement tool to assess the methodological quality of systematic reviews. BMC Med Res Methodol 71(7):1085– 1086. https://doi.org/10.1186/1471-2288-7-10	Shea 2007 BMC MRM			1
83	Health policy and system support to optimise community health worker programmes: an abridged WHO guideline.	OSR	No	Lancet. Global health	Giorgio Cometto	comettog@who.int	Not reported	Not reported	October 26, 2018	2018	AMSTAR	The review team assessed the methodological quality of the reviews according to AMSTAR criteria and reported findings based on PRISMA guidelines.		Not reported				0
84	HTA in nuclear medicine: [<sup>68</sup>Ga]PSMA PET/CT for patients with prostate cancer.	HTA	No	Clinical and Translational Imaging	Lorena Pozzo	lorenapozzohta@gmail.com	5 December 2018	9 January 2019	6 February 2019	2019	AMSTAR-2	We used A MeaSurement Tool to Assess systematic Reviews (AMSTAR2) [17] to appraisal the remained systematic reviews [18–20, 22–25].	17	Shea BJ, Reeves BC, Wells G, Thuku M, Hamel C, Moran J, Moher D, Tugwell P, Welch V, Kristjansson E, Henry DA (2017) AMSTAR 2: a critical appraisal tool for systematic reviews that include randomised or non-randomised studies of healthcare interventions, or both. BMJ 358: j4008. URL [10.1136/bmj.j4008]. https://www.ncbi.nlm.nih.gov/pmc/articles/PMC5833365/	Shea 2017			1
85	Impact of bisphosphonate therapy on dental implant outcomes: An overview of systematic review evidence.	OSR	No	International journal of oral and maxillofacial surgery.	Vittorio Moraschini	vittoriomf@terra.com.br	Not reported	September 21, 2018	October 09, 2018	2018	AMSTAR-2	The methodological quality of each SR was evaluated using the AMSTAR 2 tool	19	Shea BJ, Reeves BC, Wells G, Thuku M, Hamel C, Moran J, Moher D, Tugwell P, Welch V, Kristjansson E, Henry DA. AMSTAR 2: a critical appraisal tool for systematic reviews that include randomised or non-randomised studies of healthcare interventions, or both. BMJ 2017;21. j4008	Shea 2017			1
86	Implants for orthodontic anchorage.	OSR	No	Medicine	Jiuxiang Lin	jxlin@pku.edu.cn	30 August 2017	4 March 2018	43160	2018	AMSTAR	We used the AMSTAR measurement tool[4] to assess the quality of the reviews.	4	Shea BJ, Grimshaw JM, Wells GA, et al. Development of AMSTAR: a measurement tool to assess the methodological quality of systematic review. BMC Med Res Methodol 2007;7:10.	Shea 2007 BMC MRM			1
87	Incidence, causes, and consequences of preventable adverse drug reactions occurring in inpatients: A systematic review of systematic reviews.	OSR	No	PloS one	Brian Hutton	bhutton@ohri.ca	April 23, 2018	September 25, 2018	October 11, 2018	2018	AMSTAR-2	Methodological quality/risk of bias of the included systematic reviews was assessed using the AMSTAR 2 tool	15	Shea BJ, Reeves BC, Wells G, Thuku M, Hamel C, Moran J, et al. AMSTAR 2: a critical appraisal tool for systematic reviews that include randomised or non-randomised studies of healthcare interventions, or both. BMJ 2017; 358:j4008. https://doi.org/10.1136/bmj.j4008 PMID: 28935701	Shea 2017			1
88	Integration of care for hypertension and diabetes: a scoping review assessing the evidence from systematic reviews and evaluating reporting.	OSR	No	BMC health services research	Taryn Young	tyoung@sun.ac.za	6 February 2018	11 June 2018	20 June 2018	2018	AMSTAR	Two reviewers (AR, KY) independently assessed the risk of bias in each included review using the ROBIS and AMSTAR tools	21	Shea, et al. AMSTAR Checklist [Internet]. BMC Med Res Methodol. 2007;7:10. Available at: https://amstar.ca/Amstar_Checklist.php	Shea 2007 BMC MRM	AMSTAR website		2
89	Internet- and Mobile-Based Interventions for Mental and Somatic Conditions in Children and Adolescents.	OSR	No	Zeitschrift für Kinder- und Jugendpsychiatrie und Psychotherapie	Matthias Domhardt	matthias.domhardt@uni-ulm.de	May 4, 2018	September 10, 2018	November 13, 2018	2018	AMSTAR-2	In order to assess the methodological quality of meta-analyses included, we applied the AMSTAR-2 checklist (Shea et al., 2017)		Shea, B. J., Reeves, B. C., Wells, G., Thuku, M., Hamel, C., Moran, J., … Henry, D. A. (2017). AMSTAR 2: A critical appraisal tool for systematic reviews that include randomised or non-randomised studies of healthcare interventions, or both. BMJ (Clinical Research Ed.), 358, j4008. doi 10.1136/bmj.j4008	Shea 2017			1
90	Interventions to reduce the prescription of inappropriate medicines in older patients. [Review]	OSR	No	Revista de saúde pública	Silvio Barberato-Filho	silvio.barberato@prof.uniso.br	Feb 28, 2018	Apr 6, 2018	43494	2019	AMSTAR	A MeaSurement Tool to Assess systematic Reviews (AMSTAR) was used for the methodological quality evaluation of the selected systematic reviews	10	Shea BJ, Grimshaw JM, Wells GA, Boers M, Andersson N, Hamel C, et al. Development of AMSTAR: a measurement tool to assess the methodological quality of systematic reviews. BMC Med Res Methodol. 2007;7:10. https://doi.org/10.1186/1471-2288-7-10	Shea 2007 BMC MRM			1
91	Intramedullary fixation versus plate fixation for displaced mid-shaft clavicle fractures: A systematic review of overlapping meta-analyses. [Review]	OSR	No	Medicine	Yabin Hu	dorisjiang667@163.com	27 March 2017	10 January 2018	43101	2018	AMSTAR	Methodological quality for each included meta-analyses was assessed using the Oxford Levels of Evidence and Assessment of Multiple Systematic Review (AMSTAR).	23	Shea BJ, Grimshaw JM, Wells GA, et al. Development of AMSTAR: a measurement tool to assess the methodological quality of systematic reviews. BMC Med Res Methodol 2007;7:10.	Shea 2007 BMC MRM			1
92	Is psychosis a multisystem disorder? A meta-review of central nervous system, immune, cardiometabolic, and endocrine alterations in first-episode psychosis and perspective on potential models.	OSR	No	Molecular psychiatry	Oliver D Howes	oliver.howes@kcl.ac.uk	8 December 2017	21 February 2018	09 May 2018	2018	AMSTAR	ethodological quality of each meta-analysis was assessed using the AMSTAR checklist (A Measurement Tool to Assess Systematic Reviews)		Not reported				0
93	Is unilateral percutaneous kyphoplasty superior to bilateral percutaneous kyphoplasty for osteoporotic vertebral compression fractures? Evidence from a systematic review of discordant meta-analyses.	OSR	No	Pain physician	Tian Yun	tiany@bjmu.edu.cn	11-02-2017	06-22-2018	January 2019	2019	AMSTAR	Two investigators used “A Measurement Tool to Assess Systematic Reviews” (AMTASR) (13) to evaluate the methodological quality of the meta-analyses and systematic reviews	13	Shea B, Grimshaw J, Wells G, Boers M, Andersson N, Hamel C, Porter A, Tugwell P, Moher D, Bouter L. Development of AMSTAR: A measurement tool to assess the methodological quality of systematic reviews. BMC Med Res Methodol 2007; 7:10	Shea 2007 BMC MRM			1
94	IUI: Review and systematic assessment of the evidence that supports global recommendations.	OSR	No	Human reproduction update	Ben Cohlen	b.j.cohlen@isala.nl	November 6, 2017	December 19, 2017	14 February 2018	2018	AMSTAR	Articles that were found to be relevant were read and analysed by two investigators (A.B. and B.C.) and critically appraised using The Cochrane Collaboration’s tool for assessing risk of bias and AMSTAR in case of systematic reviews		Not reported				0
95	Laparoscopic versus open surgery: a systematic review evaluating Cochrane systematic reviews.	OSR	No	Surgical endoscopy	A. Laurie W. Shroyer	AnnieLaurie.Shroyer@stonybrookmedicine.edu	24 July 2017	12 October 2018	24 October 2018	2018	AMSTAR	CSR’s quality and completeness were assessed using PRISMA and AMSTAR criteria.	5, 6	5. Shea BJ, Bouter LM, Peterson J et al (2007) External validation of a measurement tool to assess systematic reviews (AMSTAR). PLoS ONE 2(12):e1350 6. Shea BJ, Grimshaw JM, Wells GA et al (2007) Development of AMSTAR: a measurement tool to assess the methodological quality of systematic reviews. BMC Med Res Methodol 7:10	Shea 2007 PLoS One	Shea 2007 BMC MRM		2
96	Long-acting insulin analogues for type 1 diabetes: An overview of systematic reviews and meta-analysis of randomized controlled trials.	OSR	No	PloS one	Keitty R. C. de Andrade	keittyregina@hotmail.com	October 31, 2017	March 10, 2018	April 12, 2018	2018	AMSTAR	Quality of systematic reviews was assessed using the AMSTAR tool	20	Shea J, Grimshaw M, Wells A, Boers M, Andersson N, Hamel C, et al. Development of AMSTAR: a measurement tool to assess the methodological quality of systematic reviews. BMC medical research methodology. 2007 Feb 15; 7(1):1.	Shea 2007 BMC MRM			1
97	Low-carbohydrate diets for overweight and obesity: a systematic review of the systematic reviews.	OSR	No	Obesity reviews : an official journal of the International Association for the Study of Obesity	Prof M Lean	mike.lean@glasgow.ac.uk	4 April 2018	14 June 2018	07 September 2018	2018	AMSTAR-2	Two authors independently performed quality assessment of included reviews using ‘A MeaSurement Tool to Assess systematic Reviews 2’ (AMSTAR 2); disagreements were solved by consensus or consulting the third author	21	Shea BJ, Reeves BC, Wells G et al. AMSTAR 2: a critical appraisal tool for systematic reviews that include randomised or non-randomised studies of healthcare interventions, or both. BMJ 2017; 358: j4008.	Shea 2017			1
98	May we believe in all the results of the systematic reviews of bariatric surgery? Preliminary results of cross sectional systematic survey.	Methodological	Yes				Not reported	Not reported	May 2018	2018	AMSTAR	The quality of each SR and MA was scored using the AMSTAR checklist		Not reported				NA
99	Medication adherence interventions and outcomes: An overview of systematic reviews.	OSR	No	European Journal of Hospital Pharmacy	Tommy Eriksson	tommy.eriksson@mah.se	August 17, 2018	October 4, 2018	November 16, 2018	2018	AMSTAR-2	PRISMA and AMSTAR 2 are validated tools for assessing quality of systematic reviews. They were used according to instructions	23	Shea BJR, Wells BC, Thuku G, et al. AMSTAR 2: a critical appraisal tool for systematic reviews that include randomised or non-randomised studies of healthcare interventions, or both. Ottawa: AMSTAR team, 2017.	Shea 2017			1
100	Medications that reduce emergency hospital admissions: An overview of systematic reviews and prioritisation of treatments.	OSR	No	BMC medicine	Niklas Bobrovitz	niklas.bobrovitz@phc.ox.ac.uk	8 February 2018	19 June 2018	26 July 2018	2018	AMSTAR	In pairs, we independently extracted information in duplicate on the characteristics of the reviews and assessed their quality using the Assessing the Methodological Quality of Systematic Reviews (AMSTAR) tool	17	Shea BJ, Hamel C, Wells GA, et al. AMSTAR is a reliable and valid measurement tool to assess the methodological quality of systematic reviews. J Clin Epidemiol. 2009;62(10):1013–20. https://doi.org/10.1016/j.jclinepi.2008.10.009	Shea 2009			1
101	Medicines subject to hypodermoclysis infusion. [Portuguese]	OSR	No	Medicina	Rita de Cássia Quaglio		42982	43200		2018	AMSTAR	Os estudos foram analisados por dois revisores que avaliaram a qualidade dos artigos selecionados usando a ferramenta AMSTAR (a Measurement Tool to Assess Systematic Reviews)	17	Shea BJ, Grimshaw JM, Wells GA, Boers M, Andersson N, Hamel C, et al. Development of AMSTAR: a measurement tool to assess the methodological quality of systematic reviews. BMC Med Res Methodol. 2007;7:10	Shea 2007 BMC MRM			1
102	Mesenchymal stem cells injections for knee osteoarthritis: a systematic overview.	OSR	No	Rheumatology international	Jianhao Lin	linjianhao@pkuph.edu.cn	20 September 2017	05 December 2017	22 December 2017	2017	AMSTAR	The methodological quality of included systematic reviews was evaluated by using Assessment of Multiple Systematic Reviews (AMSTAR) tool	28	Shea BJ, Grimshaw JM, Wells GA et al (2007) Development of AMSTAR: a measurement tool to assess the methodological quality of systematic reviews. BMC Med Res Methodol 7:10	Shea 2007 BMC MRM			1
103	Meta-Review: Network Meta-Analyses in Child and Adolescent Psychiatry.	Methodological	No	Journal of the American Academy of Child & Adolescent Psychiatry (2018)	Samuele Cortese	samuele.cortese@soton.ac.uk	Not reported	10 July 2018	16 October 2018.	2018	AMSTAR-2	We rated the quality of the retrieved NMAs using the AMSTAR-222 and the PRISMA-NMA checklist.23 The AMSTAR-222 (Supplement 2, available online) is a 16-item tool used to appraise systematic reviews of randomized and/or non-randomized studies of healthcare interventions but it is not specific to NMAs. Items of the AMSTAR-2 include, among others, presence of a protocol, comprehensiveness of the lit…	22	Shea BJ, Reeves BC, Wells G et al. AMSTAR 2: a critical appraisal tool for systematic reviews that include randomised or non-randomised studies of healthcare interventions, or both. BMJ 2017;358:j4008	Shea 2017			1
104	Methodological and reporting quality assessment of meta-analyses investigating surgical procedures published in English in 2014. [Chinese]	Methodological	No	Chinese Journal of Evidence-Based Medicine					Feb 2018	2018	AMSTAR	The characteristics of these meta-analyses were collected, and their reporting and methodological quality were assessed by the PRISMA and AMSTAR, respectively.		Not reported				0
105	Methodological and reporting quality evaluation of systematic reviews on acupuncture in women with polycystic ovarian syndrome: A systematic review.	Methodological	No	Complementary Therapies in Clinical Practice	Ying Li	liying@cdutcm.edu.cn	29 June 2018	2 October 2018	2018 Oct 11	2018	AMSTAR-2	Thus, it is necessary for SRs to implement a critical appraisal to provide more effective evidence. Revised Assessment of Multiple Systematic Reviews (AMSTAR 2) is a assessment tool explicitly focuses on the assessment of the risk of bias (RoB) and internal validity in methodological quality of SRs relating to interventions [16]. Methodological and reporting quality assessment of SRs were perform…	16-discussion	J.S. Beverley, C.R. Barnaby, W. George, M. Thuku, C. Hamel, J. Moran, D. Moher, P. Tugwell, V. Welch, E. Kristjansson, D.A. Henry, AMSTAR 2: a critical appraisal tool for systematic reviews that include randomized or non-randomized studies of healthcare interventions, or both, BMJ. 358 (2017): j4008.	Shea 2017			1
106	Methodological and Reporting Quality of Systematic Reviews and Meta-analyses in Endodontics.	Methodological	No	Journal of Endodontics	Venkateshbabu Nagendrababu	venkateshbabu@imu.edu.my	Not reported	Not reported	2018 Mar 27.	2018	AMSTAR	y. To assess the methodologic quality, the AMSTAR tool was used. This tool consists of a list of 11 items and has been reported to have good face and content validity(10).	10	Shea BJ, Grimshaw JM, Wells GA, et al. Development of AMSTAR: a measurement tool to assess the methodological quality of systematic reviews. BMC Med Res Methodol 2007;7:10.	Shea 2007 BMC MRM			1
107	Methodological and reporting quality of systematic reviews referenced in the clinical practice guideline for pediatric high-blood pressure.	Methodological	no	Journal of hypertension	Kaleb Vaughn	kaleb-l-vaughn@ouhsc.edu	23 May 2018	26 June 2018	Not reported	2018	AMSTAR	AMSTAR (A Measurement Tool to Assess Systematic Reviews) is an 11-item instrument used to determine the methodological quality of systematic reviews [21]. It is known as a reliable and valid tool with high interrater reliability, construct validity, and feasibility [22].	22	22. Shea BJ, Hamel C, Wells GA, Bouter LM, Kristjansson E, Grimshaw J,et al.AMSTAR is a reliable and valid measurement tool to assess the methodological quality of systematic reviews.J Clin Epidemiol2009; 62:1013–1020.	Shea 2009			1
108	Methodological Quality Assessment of Meta-analyses in Endodontics.	Methodological	no	Journal of Endodontics	Bekir Karabuca	bekirk@upenn.edu	Not reported	Not reported	2017 Oct 9.	2017	AMSTAR	One measurement tool for the assessment of multiple systematic reviews (AMSTAR) was created based on the most commonly used instruments in the literature (3).The quality of the included studies was assessed independently by 2 reviewers (S.K. and S.L.) using the AMSTAR tool; any disagreements were resolved by discussion and consulting with a third reviewer (B.K.).	3- abstract	Shea BJ, Grimshaw J, Wells G, et al. Development of AMSTAR: a measurement tool to assess the methodological quality of systematic reviews. BMC Med Res Methodol 2007;7:1–7.	Shea 2007 BMC MRM			1
109	Methodological Quality Assessment of Meta-Analyses of Hyperthyroidism Treatment.	Methodological	No	Hormone and metabolic research	Limin Tian	tlm6666@sina.com	42902	42985	2017 Oct 9.	2017	AMSTAR	We assessed the methodological quality of each MA using the AMSTAR tool, which was chosen because it is the most recent, reliable, and valid instrument for the evaluation of systematic reviews and MAs [19, 21, 22].	19,21,22	19.Shea BJ, Hamel C, Wells GA, Bouter LM, Kristjansson E. AMSTAR is a reliable and valid measurement tool to assess the methodological quality of systematic reviews. J Clin Epidemiol 2009; 62: 1013–1020 21. Shea BJ, Grimshaw JM, Wells GA, Boers M, Andersson N. Development of AMSTAR: a measurement tool to assess the methodological quality of systematic reviews. BMC Med Res Method 2007; 7: 1–7 22.P…	Shea 2009	Shea 2007 BMC MRM	Pieper 2015	3
110	Methodological quality assessment of network meta-analysis of drug interventions: implications from a systematic review.	Methodological	No	International Journal of Epidemiology	Gama Pinto	f-llimos@ff.ulisboa.pt	Not reported	24 August 2018	Not reported	NR	R-AMSTAR	The numerical data generated by R-AMSTAR can be aggregated into an overall score that allows grading and ranking systematic reviews, but also permits an in-depth analysis of the quality of each domain.37,44	37, 44	37. Kung J, Chiappelli F, Cajulis OO et al. From systematic reviews to clinical recommendations for evidence-based health care: validation of revised assessment of multiple systematic reviews (RAMSTAR) for grading of clinical relevance. Open Dent J 2010; 4:84–91. 44.Shea BJ, Grimshaw JM, Wells GA et al. Development of AMSTAR: a measurement tool to assess the methodological quality of systematic r…	Kung 2010	Shea 2007 BMC MRM		2
111	Methodological quality of meta-analyses of single-case experimental studies.	Methodological	No	Research in Developmental Disabilities	L. Jamshidi	laleh.jamshidi@kuleuven.be	1 August 2017	13 December 2017	2017 Dec 28.	2017	R-AMSTAR	In assessing the methodological quality of the included studies, we (like Rotta et al., 2015; Rave & Rumohr, 2016) preferred not to use the scoring system of the original R-AMSTAR, in which each item score ranged between 1–4 and the total quality score ranged from 11 to 44 (Kung et al., 2010). In this way of scoring, even if the study does not meet any criterion of the specific item, it would be …	hyperlinks	Rotta, I., Salgado, T. M., Silva, M. L., Correr, C. J., & Fernandez-Llimos, F. (2015). Effectiveness of clinical pharmacy services: An overview of systematic reviews (2000–2010). International Journal of Clinical Pharmacy, 37(5), 687–697. _______ Kung, J., Chiappelli, F., Cajulis, O. O., Avezova, R., Kossan, G., Chew, L., & Maida, C. A. (2010). From systematic reviews to clinical recommendations …	Rotta 2015	Kung 2010		2
112	Methodological quality of systematic reviews on treatments for depression: A cross-sectional study.	Methodological	No	Epidemiology and Psychiatric Sciences	X. Y.Wu	wuxinyin@cuhk.edu.hk	Not reported	Not reported	2017 May 2.	2017	AMSTAR	We only included SRs with at least one meta-analysis in order to ensure that all 11 AMSTAR items were applicable during the critical appraisal process (Burda et al. 2016). .....The methodological quality of included SRs was assessed with the AMSTAR (Shea et al. 2007).	hyperlinks	Shea B, Grimshaw J, Wells G, Boers M, Andersson N, Hamel C, Porter A, Tugwell P, Moher D, Bouter L (2007). Development of AMSTAR: a measurement tool to assess the methodological quality of systematic reviews. BMC Medical Research Methodology 7, 10______________ Burda BU, Holmer HK, Norris SL (2016). Limitations of a measurement tool to assess systematic reviews (AMSTAR) and suggestions for improv…	Shea 2007 BMC MRM	Burda 2016		2
113	Neonatal interventions for preventing cerebral palsy: An overview of Cochrane Systematic Reviews.	OSR	No	Cochrane Database of Systematic Reviews	Emily Shepherd	emily.shepherd@adelaide.edu.au.	Not reported	Not reported	Not reported- published jun 2018	2018	AMSTAR	We assessed the methodological quality of each systematic review using the AMSTAR (A Measurement Tool to Assess Systematic Reviews) instrument (Shea 2009).	hyperlinks	Shea 2009 Shea BJ, Hamel C, Wells GA, Bouter LM, Kristjansoon E, Grimshaw J, et al. AMSTAR is a reliable and valid measurement tool to assess the methodological quality of systematic reviews. Journal of Clinical Epidemiology 2009; 62(10):1013–20. DOI: 10.1016/j.jclinepi.2008.10.009; PUBMED: 19230606	Shea 2009			1
114	Night shift work and breast cancer risk: What do the meta-analyses tell us?.	OSR	no	Scandinavian Journal of Work, Environment & Health	Paul A Demers	paul.demers@occupationalcancer.ca	Not reported	Not reported	2018 May 22	2018	AMSTAR-2	The AMSTAR 2 critical appraisal checklist was used to rate the methods and reporting of each metaanalysis (2) in order to identify their potential strengths and deficiencies and to explore opportunities for future Research.	2	Shea BJ, Reeves BC, Wells G, Thuku M, Hamel C, Moran J et al AMSTAR 2: a critical appraisal tool for systematic reviews that include randomised or non-randomised studies of healthcare interventions, or both. BMJ 2017 Sep;358:	Shea 2017			1
115	Non-pharmacological and non-surgical interventions to manage patients with knee osteoarthritis: An umbrella review.	OSR	no	Acta Reumatológica Portuguesa	Ricardo Luis de Almeida Maia Ferreira	rferreira@ipmaia.pt	Not reported	Not reported	Not reported- published jul-sep 2018	2018	AMSTAR	For this review, the authors independently scored the bias of the studies by using the R-AMSTAR (Revised A MeaSurement Tool to Assess systematic Reviews) 11- -item questionnaire.		Not reported				0
116	Occupational interventions for the prevention of back pain: Overview of systematic reviews.	OSR	no	Journal of Safety Research	dsowah@ualberta.ca (D. Sowah), robert.boyko@ualberta.ca (R. Boyko), dantle@ualberta.ca (D. Antle), lmiller@ewiworks.com (L. Miller), zakhary@ualberta.ca (M. Zakhary), straube@ualberta.ca (S. Straube).	dsowah@ualberta.ca (D. Sowah), robert.boyko@ualberta.ca (R. Boyko), dantle@ualberta.ca (D. Antle), lmiller@ewiworks.com (L. Miller), zakhary@ualberta.ca (M. Zakhary), straube@ualberta.ca (S. Straube).	27 June 2017	8 May 2018	2018 May 20	2018	AMSTAR	Themethodological quality of included reviewswas evaluated using the Assessment of Methodological Quality of Systematic Reviews (AMSTAR) guideline (Shea, Hamel,Wells, et al., 2009), which consisted of 11 criteria, each given a rating of ‘yes’ (1), ‘no’ (0), ‘can't answer’ (0) or ‘not applicable’ (0).	hyperlinks	Shea, B. J., Hamel, C.,Wells, G. A., et al. (2009). AMSTAR is a reliable and validmeasurement tool to assess the methodological quality of systematic reviews. Journal of Clinical Epidemiology, 62(10), 1013–1020. https://doi.org/10.1016/j.jclinepi.2008.10.009	Shea 2009			1
117	Oriental herbal medicine for neurological disorders in children: An overview of systematic reviews.	OSR	no	American Journal of Chinese Medicine	Prof. Gyu Tae Chang,	gtchang@khu.ac.kr	Not reported	Not reported	2018 Dec 6.	2018	AMSTAR	Two researchers (B.L and C.Y.K) assessed the methodological quality of the included SRs using the A MeaSurement Tool to Assess systematic Reviews (AMSTAR) instrument (Shea et al., 2007).	hyperlinks	Shea, B.J., C. Hamel, G.A. Wells, L.M. Bouter, E. Kristjansson, J. Grimshaw, D.A. Henry and M. Boers. AMSTAR is a reliable and valid measurement tool to assess the methodological quality of systematic reviews. J. Clin. Epidemiol. 62: 1013–1020, 2009.	Shea 2009			1
118	Osteoarthritis year in review 2017: rehabilitation and outcomes.	OSR	no	Osteoarthritis and Cartilage	D. Schiphof	d.schiphof@erasmusmc.nl	12 July 2017	2 January 2018	2018 Jan 9	2018	AMSTAR	Methodological quality of the eligible SRs was assessed with the AMSTAR criteria score ranges from 0 to 11 with 11 as highest score)8	8	Shea BJ, Grimshaw JM, Wells GA, Boers M, Andersson N, Hamel C, et al. Development of AMSTAR: a measurement tool to assess the methodological quality of systematic reviews. BMC Med Res Methodol 2007;7:10	Shea 2007 BMC MRM			1
119	Osteoarthritis year in review 2018: rehabilitation and outcomes. [Review]	OSR	no	Osteoarthritis and Cartilage	N.J. Collins	n.collins1@uq.edu.au	14 August 2018	29 November 2018	2018 Dec 7	2018	AMSTAR	Systematic reviews were evaluated using the Assessment of Multiple Systematic Reviews (AMSTAR) tool6, while RCTs were evaluated using the PEDro scale.	6	Shea BJ, Grimshaw JM, Wells GA, Boers M, Andersson N, Hamel C, et al. Development of AMSTAR: a measurement tool to assess the methodological quality of systematic reviews. BMC Med Res Methodol 2007;7:10.	Shea 2007 BMC MRM			1
120	Overview of pharmacological interventions after traumatic brain injuries: impact on selected outcomes.	OSR	no	Brain Injury	Sonya Kim	sonya.kim@nyumc.org	26 Jun 2018	03 Dec 2018	29 Jan 2019	2019	AMSTAR	The Assessment of Multiple Systematic Reviews (AMSTAR) quality assessment scale was used to provide an empirical assessment of the quality of the included SRs, with possible values ranging from 0 to 11 and higher scores indicating greater quality (24,25)._____________. Additionally, the AMSTAR rating scale, was used to assess the methodological quality of systematic reviews (125).	125-conslusion	Shea BJ, Grimshaw JM, Wells GA, Boers M, Andersson N, Hamel C, Porter AC, Tugwell P, Moher D, Bouter LM. Development of AMSTAR: a measurement tool to assess the methodological quality of systematic reviews. BMC Med Res Methodol. 2007 Feb 15;7:10	Shea 2007 BMC MRM			1
121	Overview of systematic reviews and meta-analyses on systemic adverse events associated with intravitreal anti-vascular endothelial growth factor medication use.	OSR	no	JAMA Ophthalmology	Marie Thulliez	thulliez.marie @gmail.com	Not reported	December 21, 2017	March 22, 2018	2018	AMSTAR	We used the Preferred Reporting Items for Systematic Reviews and Meta-analyses (PRISMA)6 checklist and the Assessment of Multiple Systematic Reviews (AMSTAR)7 tool, version 1 (eTables 2 and 3 in the Supplement).	7	7. Shea BJ, Grimshaw JM,Wells GA, et al. Development of AMSTAR: a measurement tool to assess the methodological quality of systematic reviews. BMC Med ResMethodol. 2007;7:10.	Shea 2007 BMC MRM			1
122	Overview of systematic reviews assessing the evidence for shorter versus longer duration antibiotic treatment for bacterial infections in secondary care.	OSR	no	PLOS ONE	Igho J. Onakpoya	igho.onakpoya@phc.ox.ac.uk	December 4, 2017	March 12, 2018	Not reported	2018	AMSTAR	Quality assessment was performed using the Assessment of Multiple Systematic Reviews (AMSTAR) criteria [36] which examines 11 reporting domains of published reviews	36	Shea BJ, Hamel C, Wells GA, Bouter LM, Kristjansson E, Grimshaw J, et al. AMSTAR is a reliable and valid measurement tool to assess the methodological quality of systematic reviews. J Clin Epidemiol. 2009 Oct; 62(10):1013–20.	Shea 2009			1
123	Overview of Systematic Reviews of Advance Care Planning: Summary of Evidence and Global Lessons.	OSR	no	Journal of Pain and Symptom Management	Geronimo Jimenez	geronimo.jimenez@ntu.edu.sg	Not reported	May 18, 2018.	2018 May 25.	2018	AMSTAR	We assessed the quality of included SRs to evaluate their methodological rigor and strength of the evidence they provide, using a modified version of the AMSTAR tool, an 11-item checklist widely used to evaluate the methodological quality of mainly quantitative systematic reviews.29	29	Shea BJ, Grimshaw JM, Wells GA, et al. Development of AMSTAR: a measurement tool to assess the methodological quality of systematic reviews. BMC Med Res Methodol 2007; 7:10.	Shea 2007 BMC MRM			1
124	Overview of systematic reviews of non-pharmacological interventions in women with polycystic ovary syndrome.	OSR	no	Human Reproduction Update	Jyotsna Pundir	jyotsna.pundir@bartshealth.nhs.uk	July 19, 2018	November 28, 2018	Not reported	2018	AMSTAR	Two independent reviewers (J.P. and D.C.) assessed the quality of the included reviews using the AMSTAR tool (Shea et al., 2007) within eleven domains: the extent of literature search undertaken; description of study selection and inclusion criteria; comparability of included studies; assessment of publication bias and assessment of heterogeneity.	hyperlinks	Shea BJ, Grimshaw JM, Wells GA, Boers M, Andersson N, Hamel C, Porter AC, Tugwell P, Moher D, Bouter LM. Development of AMSTAR: a measurement tool to assess the methodological quality of systematic reviews. BMC Med Res Methodol 2007;7:10.	Shea 2007 BMC MRM			1
125	Overview of the Effect of Herbal Medicines and Isoflavones on the Treatment of Cognitive Function.	OSR	no	Journal of Menopausal Medicine	Masumeh Ghazanfarpour	masumeh.ghazanfarpour@yahoo.com	February 12, 2018	July 21, 2018	2018 Aug 31.	2018	AMSTAR	The methodological quality of systematic review was assessed by same authors using the 11-items AMSTAR developed by Oxman et al.18 (Table 2).	18	Oxman AD, Schünemann HJ, Fretheim A. Improving the use of research evidence in guideline development: 8. Synthesis and presentation of evidence. Health Res Policy Syst 2006; 4: 20	Oxman 2006			1
126	Patellar resurfacing versus patellar retention in primary total knee arthroplasty: a systematic review of overlapping meta-analyses.	OSR	no	Knee Surgery, Sports Traumatology, Arthroscopy	Riccardo Compagnoni	riccardo.compagnoni@gmail.com	Not reported	Not reported	2018 Jan 15.	2018	AMSTAR	Additionally, A Measurement Tool to Assess Systematic Reviews (AMSTAR)[52] was applied.	52	Shea BJ, Grimshaw JM, Wells GA, et al. Development of AMSTAR: a measurement tool to assess the methodological quality of systematic reviews. BMC Med Res Methodol. 2007;7:10.	Shea 2007 BMC MRM			1
127	Patient- and family-centered care interventions for improving the quality of health care: A review of systematic reviews.	OSR	no	International Journal of Nursing Studies	T.-T.-T. Giap	giapthithanhtinh@gmail.com	8 January 2018	10 July 2018	2018 Jul 26.	2018	AMSTAR	The methodological quality of the reviews was assessed using a reliable and valid measurement tool: A MeaSurement Tool to Assess Systematic Reviews (AMSTAR) checklist (Shea et al., 2007, 2009)	hyperlinks	Shea, B.J., Grimshaw, J.M., Wells, G.A., Boers, M., Andersson, N., Hamel, C., Porter, A.C., Tugwell, P., Moher, D., Bouter, L.M., 2007. Development of AMSTAR: a measurement tool to assess the methodological quality of systematic reviews. BMC Med. Res. Methodol. 7 (1), 10. https://doi.org/10.1186/1471-2288-7-10. Shea, B.J., Hamel, C., Wells, G.A., Bouter, L.M., Kristjansson, E., Grimshaw, J., Henr…	Shea 2007 BMC MRM	Shea 2009		2
128	Patient-Reported Outcome Measures Used for Neck Disorders: An Overview of Systematic Reviews.	OSR	no	Journal of Orthopaedic & Sports Physical Therapy	Pavlos Bobos	pbobos@uwo.ca	Not reported	Not reported	2018 Jun 22.	2018	AMSTAR	Two review authors applied AMSTAR, 32 a tool for the assessment of the risk of bias of SR reviews	32	Shea BJ, Bouter LM, Peterson J, et al. External validation of a measurement tool to assess systematic reviews (AMSTAR). PLoS One. 2007;2(12):e1350.	Shea 2007 PLoS One			1
129	Performance of Harmonic devices in surgical oncology: An umbrella review of the evidence.	OSR	no	World Journal of Surgical Oncology	Nicole C. Ferko	nferko@cornerstone-research.com	Not reported	Not reported	Not reported- published jan 2018	2018	AMSTAR	The methodological quality and risk of bias of included reviews were assessed using AMSTAR (A MeaSurement Tool to Assess systematic Reviews) [26].	26	Shea BJ, Hamel C, Wells GA, Bouter LM, Kristjansson E, Grimshaw J, Henry DA, Boers M. AMSTAR is a reliable and valid measurement tool to assess the methodological quality of systematic reviews. J Clin Epidemiol. 2009;62:1013–20.	Shea 2009			1
130	Peri-implant diseases and metabolic syndrome components: A systematic review.	OSR	no	European Review for Medical and Pharmacological Sciences	Piero Papi	piero.papi@uniroma1.it	Not reported	Not reported	Not reported- published feb 2018	2018	AMSTAR	The MeaSurement Tool to Assess Systematic Reviews (AMSTAR), an 11-items questionnaire, was performed to assess systematic reviews included40.	40	Shea B, Hamel C, Wells G, Bouter L, Kristjansson E, Grimshaw J, Boers M. AMSTAR is a reliable and valid measurement tool to assess the methodological quality of systematic reviews. J Clin Epidemiol 2009; 62: 1013-1020.	Shea 2009			1
131	Periodontal complications with obesity.	OSR	no	Periodontology	Jean E. Suvan	j.suvan@ucl.ac.uk	Not reported	Not reported	Not reported- published oct 2018	2018	AMSTAR	Assessment of the quality of included systematic reviews was performed according to A MeaSurement Tool to Assess systematic Reviews (AMSTAR).123	123	Shea BJ, Hamel C, Wells GA, et al. AMSTAR is a reliable and valid measurement tool to assess the methodological quality of systematic reviews. J Clin Epidemiol. 2009;62(10):1013-1020.	Shea 2009			1
132	Physical activity and depression, anxiety, and self-esteem in children and youth: An umbrella systematic review.	OSR	no	Mental Health and Physical Activity	L.P. Dale, L. Vanderloo, S. Moore, G. Faulkner	leila.dale@ubc.ca (L.P. Dale), lvanderloo@participACTION.com (L. Vanderloo), smoore43@douglascollege.ca (S. Moore), guy.faulkner@ubc.ca (G. Faulkner).	13 September 2018	6 December 2018	11 December 2018	2018	AMSTAR-2	AMSTAR 2 is a 16-point critical appraisal tool of systematic reviews of randomized controlled trials and nonrandomized intervention studies (Shea et al., 2017). We used AMSTAR 2 to evaluate the quality of the systematic reviews that included at least two intervention studies (e.g. RCTs, non-RCTs, experimental and quasiexperimental study designs).	hyperlinks	Shea, B. J., Reeves, B. C., Wells, G., Thuku, M., Hamel, C., Moran, J., ... Henry, D. A. (2017). AMSTAR 2: A critical appraisal tool for systematic reviews that include randomised or non-randomised studies of healthcare interventions, or both. BMJ, 358, j4008.	Shea 2017			1
133	Positive pressure device treatment for Meniere's disease: an overview of the current evidence and a meta-analysis. [Review]	OSR	no	European Archives of Oto-Rhino-Laryngology	Louise Devantier	louisedevantier@clin.au.dk	14 December 2018	22 February 2019	2019 Feb 27	2019	AMSTAR	We assessed the internal validity of the systematic reviews using the AMSTAR tool [12].	12	Shea BJ et al (2007) Development of AMSTAR: a measurement tool to assess the methodological quality of systematic reviews. BMC Med Res Methodol 7:10	Shea 2007 BMC MRM			1
134	Physical therapy intervention for cervicogenic headache: an overview of systematic reviews.	OSR	no	EUROPEAN JOURNAL OF PHYSIOTHERAPY	Monika Rani	monikarani802@gmail.com	Not reported	Not reported	24 Jan 2019	2019	AMSTAR	Assessment of multiple systematic reviews (AMSTAR) criteria was used to assess the quality of included systematic reviews, which is a valid instrument having good construct validity and reliability [12]	12	Shea BJ, Grimshaw JM, Wells GA, et al. Development of AMSTAR: a measurement tool to assess the methodological quality of systematic reviews. BMC Med Res Methodol. 2007;7:1–7.	Shea 2007 BMC MRM			1
135	Prediction of pre-eclampsia: review of reviews. [Review]	OSR	no	Ultrasound in Obstetrics & Gynecology	Dr Asma Khalil	akhalil@sgul.ac.uk	Not reported	Not reported	Not reported- published sep 2018	2018	AMSTAR	he rigour of the systematic review and risk of bias in the review findings were assessed using the AMSTAR tool and a modified approach to the QUIPS tool by two independent reviewers (RT, YP) (14–16)	14-16	14. Shea BJ, Bouter LM, Peterson J, Boers M, Andersson N, Ortiz Z, Ramsay T, Bai A, Shukla VK, Grimshaw JM. External Validation of a Measurement Tool to Assess Systematic Reviews (AMSTAR). Gagnier J, editor. PLoS One. 2007 Dec 26;2(12):e1350. 15. Shea BJ, Hamel C, Wells GA, Bouter LM, Kristjansson E, Grimshaw J, Henry D, Boers M. AMSTAR is a reliable and valid measurement tool to assess the metho…	Shea 2007 PLoS One	Shea 2009	Hayden 2013	3
136	PRISMA and AMSTAR show systematic reviews on health literacy and cancer screening are of good quality.	Methodological	no	Journal of Clinical Epidemiology	Sakshi Sharmaa, Mark Oremus	SS: ssharma7@sgu.edu MO: moremus@uwaterloo.ca	16 October 2017	31 March 2018	2018 Apr 11.	2018	AMSTAR and AMSTAR-2	Data extraction forms were based on the PRISMA and AMSTAR checklists, and another form captured the following information: year of publication, country and region of publication (North America, Europe), impact factor of the journal at the time of publication, registration of the SR in PROSPERO (yes, no), whether authors reported the use of PRISMA (yes, no), and whether authors stated their fundin…	42- discussion	Shea BJ, Reeves BC, Wells G, Thuku M, Hamel C, Moran J, et al. AMSTAR 2: a critical appraisal tool for systematic reviews that include randomised or non-randomised studies of healthcare interventions, or both. BMJ. 2017;358:j4008.	Shea 2017			1
137	Quality appraisal of evidence from meta-analytic studies on interventions for cartilage defects of the knee.	Methodological	yes	Osteoarthritis and Cartilage						NR	AMSTAR	The methodological quality and the quality of the evidence were evaluated using the Assessment of Multiple Systematic Reviews (AMSTAR) and Grading of Recommendations Assessment, Development and Evaluation (GRADE) approaches.		Not reported				NA
138	Quality assessment of meta-analyses published on the Chinese journal of nursing. [Chinese]	Methodological	no	Chinese Journal of Evidence-Based Medicine						NR	AMSTAR	Two reviewers independently screened literature, extracted data and assessed the methodological quality and the reporting quality by AMSTAR scale and PRISMA statement. Statistical analysis was then performed by using SPSS 19.0 software.		Not reported				0
139	Quality assessment of systematic reviews on community interventions in China. [Chinese]	Methodological	no	Chinese Journal of Evidence-Based Medicine	NING Yanhua	nyhl_ning@126.com	Not reported	Not reported	Not reported- published 2018	2018	AMSTAR	AMSTAR评分最低为2分，最高为8分，平均为4.67±1.68分。		Not reported				0
140	Quality assessment of systematic reviews on total hip or knee arthroplasty using mod-AMSTAR.	Methodological	no	BMC Medical Research Methodology	Jing Li	lijing68@hotmail.com	22 June 2017	28 February 2018	16 march 2018	2018	AMSTAR	Methodological quality was assessed using the modified AMSTAR (mod-AMSTAR), which was based on the AMSTAR scale. AMSTAR is a freely accessible, validated tool for assessing the methodological quality of SRs [19].	19	Sharif MO, Janjua-Sharif FN, Ali H, Ahmed F. Systematic reviews explained: AMSTAR-how to tell the good from the bad and the ugly. Oral Health Dent Manag. 2013;12(1):9–16.	Sharif 2013			1
141	Quality assessment of systematic reviews on vertical bone regeneration.	Methodological	no	International Journal of Oral and Maxillofacial Surgery.	Duarte Nuno da Silva Marques	marques@fmd.ulisboa.pt	Not reported	Not reported	2018 Aug 21	2018	AMSTAR	In addition, the AMSTAR tool11 was used to study the quality of the available evidence on vertical augmentation, thus allowing comparison between both tools.	11	Shea BJ, Grimshaw JM, Wells GA, Boers M, Andersson N, Hamel C, Porter AC, Tugwell P, Moher D, Bouter LM. Development of AMSTAR: a measurement tool to assess the methodological quality of systematic reviews. BMC Med Res Methodol 2007;7:10. http://dx.doi.org/10.1186/1471- 2288-7-10.	Shea 2007 BMC MRM			1
142	Quality assessment versus risk of bias in systematic reviews: AMSTAR and ROBIS had similar reliability but differed in their construct and applicability.	Methodological	no	Journal of Clinical Epidemiology	Michela Cinquini	michela.cinquini@marionegri.it	3 November 2017	26 February 2018	2018 Mar 8	2018	AMSTAR	Assuming the best-case scenario that chance-agreement probability is 0, we estimated that a sample of 31 reviews would be sufficient to confirm the 0.70 agreement (about 50% agreement among raters) reported for AMSTAR [9], with 75% statistical power, 5% type I error and an assumed error margin of 40% [35]. __________________A Measurement Tool to Assess Systematic Reviews (AMSTAR) [7-9] is current…	7-9(introduction)	[7] Shea BJ, Bouter LM, Peterson J, Boers M, Andersson N, Ortiz Z, et al. External validation of a measurement tool to assess systematic reviews (AMSTAR). PLoS One. 2007;2:e1350. [8] Shea BJ, Grimshaw JM, Wells GA, Boers M, Andersson N, Hamel C, et al. Development of AMSTAR: a measurement tool to assess the methodological quality of systematic reviews. BMC Med Res Methodol. 2007;7:10. [9] Shea BJ…	Shea 2007 PLoS One	Shea 2007 BMC MRM	Shea 2009	3
143	Quality of flow diagram in systematic review and/or meta-analysis.	Methodological	no	PLoS ONE	Nguyen Tien Huy	nguyentienhuy@tdt.edu.vn	May 30, 2017	: April 3, 2018	Not reported	2018	AMSTAR	Then, the included articles were assessed by the methodological quality (with AMSTAR score checklist containing 11 points) and the flow diagram quality [22].	22	AMSTAR Website. URL: http://amstar.ca/.				0
144	Quality of reporting and methods of systematic reviews and meta-analysis addressing high-intensity interval training efficacy on cardiorespiratory fitness: A meta-epidemiological study.	Methodological	yes	Circulation						NR	AMSTAR	We used 14 items adapted from PRISMA and AMSTAR tools to assess methodological, quantitative and reporting practices in SRMAs.		Not reported				NA
145	Quality of systematic reviews comparing conventional vs. computer-assisted joint replacement.	Methodological	yes	Arthritis & Rheumatology						NR	AMSTAR-2	Full-text articles that met inclusion criteria were retrieved and assessed independently by two reviewers using the AMSTAR 2 tool (Shea et al., 2017).		Not reported				NA
146	Rapid overview of systematic reviews of nocebo effects reported by patients taking placebos in clinical trials.	OSR	no	Trials	Kerry Hood	hoodk1@cardiff.ac.uk	28 June 2018	9 November 2018	11 December 2018	2018	AMSTAR	To ensure a minimum level of quality within included reviews, we assessed whether the following two items of the Assessment of Multiple Systematic Reviews tool (AMSTAR) were satisfied: were two or more electronic sources searched?; and was the scientific quality of the included studies assessed and reported?		Not reported				0
147	Red blood cell transfusion to treat or prevent complications in sickle cell disease: An overview of Cochrane reviews.	OSR	no	Cochrane Database of Systematic Reviews	Lise J Estcourt	lise.estcourt@nhsbt.nhs.uk, lise.estcourt@ndcls.ox.ac.uk.	Not reported	Not reported	Not reported- published Aug 2018	2018	AMSTAR	We reported details of the quality assessment of individual reviews using AMSTAR in tables (Table 4; Table 5; Table 6) as recommended in chapter 22 of the Cochrane Handbook for Systematic Reviews of Interventions (Higgins 2011b)	hyperlinks	Higgins 2011b Higgins JPT, Green S (editors). Chapter 22: Overviews of reviews. In: Higgins JPT, Green S, editor(s), Cochrane Handbook for Systematic Reviews of Interventions Version 5.1.0 (updated March 2011). The Cochrane Collaboration, 2011. Available from handbook.cochrane.org.	Cochrane Handbok			1
148	Re-evaluating the value of CT-based attenuation correction in Myocardial Perfusion Imaging.	OSR	yes	Journal of nuclear medicine						NR	AMSTAR-2	Summary of sensitivity, specificity and diagnostic odds ratio from each of the articles was summarized, along with QUADAS-2 or AMSTAR-2 scores of each article.		Not reported				NA
149	Registration in the international prospective register of systematic reviews (PROSPERO) of systematic review protocols was associated with increased review quality.	Methodological	no	Journal of Clinical Epidemiology	Spyridon N. Papageorgiou	snpapage@gmail.com	2 August 2017	9 January 2018	2018 Jan 12.	2018	AMSTAR	Quality assessment of included systematic reviews was conducted using the 11-item AMSTAR tool [15].	15	Shea BJ, Grimshaw JM, Wells GA, Boers M, Andersson N, Hamel C, et al. Development of AMSTAR: a measurement tool to assess the methodological quality of systematic reviews. BMC Med Res Methodol 2007;7:10.	Shea 2007 BMC MRM			1
150	Rehabilitation for people with multiple sclerosis: An overview of Cochrane Reviews.	OSR	no	Cochrane Database of Systematic Reviews	Bhasker Amatya	Bhasker.Amatya@mh.org.au	Not reported	Not reported	Not reported- published jan 2019	2019	R-AMSTAR	Two review authors (BA, FK) independently assessed the methodological quality of each review, using the Revised-Assessment of Multiple Systematic Reviews (R-AMSTAR) appraisal tool (Kung 2010). Similar to the original AMSTAR tool (Shea 2007a; Shea 2007b), the R-AMSTAR tool contains 11 questions for assessing the methodological quality of systematic reviews (Appendix 2; Appendix 3).	hyperlinks	Kung J, Chiappelli F, Cajulis OO, Avezova R, KossanG, Chew L, et al. From systematic reviews to clinical recommendations for evidence-based health care: validation of Revised Assessment of Multiple Systematic Reviews (RAMSTAR) for grading of clinical relevance. Open Dentistry Journal 2010;4:84–91.________ Shea 2007a Shea BJ, Grimshaw JM, Wells GA, Boers M, Andersson N, Hamel C, et al. Development…	Kung 2010	Shea 2007 BMC MRM	Shea 2007 PLoS One	3
151	Rehabilitation service models for people with physical and/or mental disability living in low- and middle-income countries: A systematic review.	OSR	no	Journal of Rehabilitation Medicine	Andrea D. FURLAN	afurlan@iwh.on.ca	Not reported	Jan 17, 2018	Apr 3, 2018	2018	AMSTAR	All systematic reviews were assessed using the AMSTAR criteria (9) to judge their methodological quality.	9	Shea BJ, Grimshaw JM, Wells GA, Boers M, Andersson N, Hamel C, et al. Development of AMSTAR: a measurement tool to assess the methodological quality of systematic reviews. BMC Med Res Methodol 2007; 7: 10.	Shea 2007 BMC MRM			1
152	Relationships between abstract features and methodological quality explained variations of social media activity derived from systematic reviews about psoriasis interventions.	Methodological	no	Journal of Clinical Epidemiology	J. Ruano	: juanruanoruiz@mac.com	Not reported	15 May 2018	25 May 2018	2018	AMSTAR	Two investigators (J.L-H.R., and J.L-S.C.) independently assessed the methodological quality of each review blinded to the name of the journal, the name of the authors or the affiliations, and using the same data abstraction forms and 11-point AMSTAR criteria		Not reported				0
153	Reporting and Methodological Quality of Systematic Reviews and Meta-Analyses of Nursing Interventions in Patients With Alzheimer's Disease: General Implications of the Findings.	Methodological	no	Journal of Nursing Scholarship	Xiaobin Zhou	xiaobin_zhou@126.com	Not reported	October 9, 2018	2019 Feb 25.	2019	AMSTAR	Thus, the AMSTAR checklist generated a possible score of 0 to 11, and every study had a total maximum AMSTAR score of 11._______In an attempt to ensure validity of evidence and improve both the quality and completeness of reporting of SRs and MAs, the 27-item Preferred Reporting Items for Systematic Reviews and Meta-Analyses (PRISMA) checklist and the 11-item Assessment of Multiple Systematic Rev…	hyperlinks	Shea, B. J., Hamel, C., Wells, G. A., Bouter, L. M., Kristjansson, E., Grimshaw, J., … Boers, M. (2009a). AMSTAR is a reliable and valid measurement tool to assess the methodological quality of systematic reviews. Journal of Clinical Epidemiology, 62(10), 1013–1020.	Shea 2009			1
154	Reviews and meta-analyses in Ethiopia had poor methodological quality: overview of evidence 1970 to 2018. [Review]	Methodological	no	Journal of Clinical Epidemiology	T.D. Habtewold	tesfadej2003@gmail.com	Not reported	29 January 2019	2 February 2019	2019	AMSTAR-2	The methodological quality was assessed by two trained reviewers (S.M.A. and B.S.T.) using the International Narrative Systematic Assessment (INSA) [30] for narrative reviews and A MeaSurement Tool to Assess Systematic Reviews (AMSTAR-2) [31] for systematic reviews with or without meta-analyses. INSA has seven items which can be rated as ‘‘yes’’ or ‘‘no’’ [Supplementary file 2 (Table S1)].	31	Shea BJ, Reeves BC, Wells G, Thuku M, Hamel C, Moran J, et al. AMSTAR 2: a critical appraisal tool for systematic reviews that include randomised or non-randomised studies of healthcare interventions, or both. BMJ 2017;358:j4008.	Shea 2017			1
155	Revisiting established medicines: an overview of systematic reviews about ibuprofen and paracetamol for treating pain in children.	OSR	no	European Journal of Pain	Livia Puljak	livia.puljak@gmail.com, livia.puljak@unicath.hr	Not reported	Not reported	Not reported- published feb 2019	2019	AMSTAR	To assess quality of included SRs we used a Measurement tool to assess the methodological quality of SRs (AMSTAR) checklist (Shea, 2007).	hyperlinks	Shea, B. J., Grimshaw, J. M., Wells, G. A., Boers, M., Andersson, N., Hamel, C., . . . Bouter, L. M. (2007). Development of AMSTAR: a measurement tool to assess the methodological quality of systematic reviews. BMC Med Res Methodol, 7, 10.	Shea 2007 BMC MRM			1
156	Risk of sexual transmission of human immunodeficiency virus with antiretroviral therapy, suppressed viral load and condom use: A systematic review.	OSR	no	Canadian Medical Association Journal	Rachel Rodin	rachel.rodin@canada.ca	Not reported	Sept. 20, 2018	Not reported	2018	AMSTAR	We performed title and abstract screening, full-text screening, data extraction and quality assessments using the A Measurement Tool to Assess Systematic Reviews (AMSTAR)20 independently and in duplicate, with disagreements resolved by a third reviewer.	20	Shea BJ, Grimshaw JM, Wells GA, et al. Development of AMSTAR: a measurement tool to assess the methodological quality of systematic reviews. BMC Med Res Methodol 2007;7:10.	Shea 2007 BMC MRM			1
157	Robotic versus laparoscopic surgery for rectal cancer: an overview of systematic reviews with quality assessment of current evidence.	OSR	no	Surgery Today	Nobuaki Hoshino	hoshinob@kuhp.kyoto-u.ac.jp	26 October 2018	20 December 2018	Not reported	2018	AMSTAR-2	The same authors (N.H. and T.S.) assessed the quality of included reviews independently, using the AMSTAR-2 tool [9].	9	Shea BJ, Reeves BC, Wells G, Thuku M, Hamel C, Moran J, et al. AMSTAR 2: a critical appraisal tool for systematic reviews that include randomised or non-randomised studies of healthcare interventions, or both. BMJ. 2017;358:j4008.	Shea 2017			1
158	Safety of intra-articular steroid injections prior to arthroplasty: Best evidence selection and risk of bias considerations.	OSR	no	International Journal of Rheumatic Diseases	Jianhao Lin	linjianhao@ pkuph.edu.cn	Not reported	Not reported	Not reported- published may 2018	2018	AMSTAR	The methodological quality of included meta-analyses or systematic reviews was evaluated through the Assessment of Multiple Systematic Reviews (AMSTAR) method.20	20	Shea BJ, Grimshaw JM, Wells GA et al. (2007) Development of AMSTAR: a measurement tool to assess the methodological quality of systematic reviews. BMC Med Res Methodol 7, 10.	Shea 2007 BMC MRM			1
159	Safety of Qigong: Protocol for an overview of systematic reviews.	OSR protocol	no	Medicine	Yulong Wei	wylbucm@163.com	1 October 2018	9 October 2018	Not reported	2018	AMSTAR	Two reviewers will independently evaluate the methodological quality/risk of bias for each included systematic review that meets the eligibility criteria, using validated Assessment of Multiple Systematic Reviews (AMSTAR) measurement tool.[67,68]	68	Shea BJ, Grimshaw JM, Wells GA, et al. Development of AMSTAR: a measurement tool to assess the methodological quality of systematic reviews. BMC Med Res Methodol 2007;7:1–7	Shea 2009			1
160	Same family, different species: methodological conduct and quality varies according to purpose for five types of knowledge synthesis.	Methodological	no	Journal of Clinical Epidemiology	A.C. Tricco	triccoa@smh.ca	Not reported	16 October 2017	2017 Nov 23.	2017	AMSTAR	Using the epidemiological, reporting, and methodological items obtained from the previous databases, a score was generated according to the A MeaSurement Tool to Assess systematic Reviews (AMSTAR) tool [26].	26	Shea BJ, Hamel C, Wells GA, Bouter LM, Kristjansson E, Grimshaw J, et al. AMSTAR is a reliable and valid measurement tool to assess the methodological quality of systematic reviews. J Clin Epidemiol 2009;62:1013e20.	Shea 2009			1
161	Scoping review of systematic reviews of complementary medicine for musculoskeletal and mental health conditions.	OSR	no	BMJ Open	Ava Lorenc	ava.lorenc@bristol.ac.uk	30 October 2017	Not reported	1 August 2018	2018	AMSTAR	We used a limited quality appraisal of SRs to help inform prioritisation, using AMSTAR (Assessing the Methodological Quality of Systematic Reviews), a validated checklist.38	38	Shea BJ, Hamel C, Wells GA, et al. AMSTAR is a reliable and valid measurement tool to assess the methodological quality of systematic reviews. J Clin Epidemiol 2009;62:1013–20	Shea 2009			1
162	Should the patella be everted during primary total knee arthroplasty? A systematic review of overlapping meta-analyses.	OSR	no	Journal of Orthopaedic Surgery	Riccardo Compagnoni	riccardo.compagnoni@gmail.com	: 27 March 2018	13 January 2019	Not reported	2019	AMSTAR	A level I meta-analysis was defined by including level I RCTs; a level II meta-analysis was defined by including at least one quasi-randomized study (with inadequate randomization) or low-quality RCTs (e.g. <80% follow-up rate). Additionally, A Measurement Tool to Assess Systematic Reviews (AMSTAR) was applied.23	23	Shea BJ, Grimshaw JM, Wells GA, et al. Development of AMSTAR: a measurement tool to assess the methodological quality of systematic reviews. BMC Med Res Methodol 2007; 7: 10	Shea 2007 BMC MRM			1
163	Single bundle over-the-top acl reconstruction in skeletally mature patients: A systematic review of outcomes in both primary and revision settings.	OSR	yes	Clinical Journal of Sport Medicine						NR	R-AMSTAR	The systematic screening process was completed in duplicate, independently, and based on predetermined inclusion/exclusion criteria according with PRISMA and R-AMSTAR criteria for highquality systematic reviews.		Not reported				NA
164	Social Media Use in Interventions for Diabetes: Rapid Evidence-Based Review. [Review]	OSR	no	JOURNAL OF MEDICAL INTERNET RESEARCH	Elia Gabarron	elia.gabarron@ehealthresearch.no	43165	43269	Not reported	2018	AMSTAR	In this rapid review, we followed the Preferred Reporting Items for Systematic Reviews and Meta-Analyses (PRISMA) [22] and the MeaSurement Tool to Assess systematic Reviews (AMSTAR) [23,24] guidelines	23.24	23. Shea BJ, Hamel C, Wells GA, et al. AMSTAR is a reliable and valid measurement tool to assess the methodological quality of systematic reviews. J Clin Epidemiol 2009 Oct;62(10):1013-1020. [doi: 10.1016/j.jclinepi.2008.10.009] [Medline: 19230606] 24. Shea B, Reeves B, Wells G, et al. AMSTAR 2: a critical appraisal tool for systematic reviews that include randomised or non-randomised studies of …	Shea 2009	Shea 2017		2
165	Speech Recognition for Medical Dictation: Overview in Quebec and Systematic Review.	OSR	no	Journal of Medical Systems	Thomas G. Poder	thomas.poder@usherbrooke.ca	18 December 2017	20 March 2018	3 april 2018	2018	AMSTAR	A quality assessment of each study was performed with the AMSTAR checklist [8].	8	Shea, B. J., Grimshaw, J. M., Wells, G. A., Boers, M., Andersson, N., Hamel, C., Porter, A. C., Tugwell, P., Moher, D., and Bouter, L. M., Development of AMSTAR: a measurement tool to assess the methodological quality of systematic reviews. BMC Med. Res. Methodol. 7:10, 2007.	Shea 2007 BMC MRM			1
166	Supported self-management for people with type 2 diabetes: A meta-review of quantitative systematic reviews.	OSR	no	BMJ Open	Hilary Pinnock	Hilary.Pinnock@ed.ac.uk	17 May 2018	12 September 2018	Not reported	2018	R-AMSTAR	Methodological quality was assessed (HLP, MC) using the R-AMSTAR tool (Revised - A MeaSurement Tool to Assess systematic Reviews)11 with a 10% check (GP, EE).	11	Kung J, Chiappelli F, Cajulis OO, et al. From systematic reviews to clinical recommendations for evidence-based health care: validation of revised Assessment of Multiple Systematic Reviews (R-AMSTAR) for Grading of Clinical Relevance. Open Dent J 2010;4:84–91	Kung 2010			1
167	Supporting parenting to address social inequalities in health: a synthesis of systematic reviews.	OSR	no	BMC Public Health	Annabelle Pierron	annabelle.pierron@univ-lorraine.fr	30 December 2017	27 July 2018	31 august 2018	2018	AMSTAR	The full texts of the articles selected were subject to a methodical, standardised interpretation responding to each of the AMSTAR (Assessing the Methodological Quality of Systematic Reviews) items [26].	26	Shea BJ, Grimshaw JM, Wells GA, Boers M, Andersson N, Hamel C, et al. Development of AMSTAR: a measurement tool to assess the methodological quality of systematic reviews. BMC Med Res Methodol. 2007;7:10	Shea 2007 BMC MRM			1
168	The adverse health effects and harms related to marijuana use: an overview review.	OSR	no	CMAJ Open	Fiona Clement	fclement@ucalgary.ca	Not reported	Not reported	Not reported- published aug 2018	2018	AMSTAR	Quality was assessed using the AMSTAR (A Measurement Tool to Assess Systematic Reviews) checklist. Items covered by AMSTAR include presence of an a priori design, duplicate selection and data extraction, listing of included and excluded studies, whether the status of publication was used as inclusion criteria, quality of included studies, likelihood of publication bias and appropriate mode of com…	13	Shea BJ, Grimshaw JM, Wells GA, et al. Development of AMSTAR: a measurement tool to assess the methodological quality of systematic reviews. BMC Med Res Methodol 2007;7:10.	Shea 2007 BMC MRM			1
169	SYSTEMATIC REVIEWS OF OPHTHALMIC ADVERSE DRUG REACTIONS PUBLISHED IN OPHTHALMOLOGY JOURNALS: A METHODOLOGICAL ASSESSMENT.	Methodological	no	Ophthalmic Research	Ana Penedones	anapenedones@gmail.com	April 23, 2018	May 9, 2018	July 5, 2018	2018	AMSTAR-2	The methodological quality was assessed using the instrument “A MeaSurement Tool to Assess systematic Reviews” 2 [15].	15	Shea BJ, Reeves BC, Wells G, Thuku M, Hamel C, Moran J, Moher D, Tugwell P, Welch V, Kristjasson E, Henry DA: AMSTAR 2: A critical appraisal tool for systematic reviews that include randomised or non-randomised studies of healthcare interventions, or both. BMJ 2017; 358:j4008	Shea 2017			1
170	The association between body mass index and the risk of different gastrointestinal cancers: A protocol for an overview of systematic reviews.	OSR protocol	no	Medicine	Dekui Zhang, Jinhui Tian	sczdk1972@163.com, tianjh@lzu.edu.cn	15 October 2018	17 October 2018	Not reported	2018	AMSTAR	We will assess the methodological quality of included studies using the Assessment of Multiple Systematic Reviews (AMSTAR) checklist. This checklist includes 11 items, with possible responses of “Yes” (item/question fully addressed), “No” (item/question not addressed), “Cannot answer” (not enough information to answer the question), and “Not applicable”. A score of 1 was attributed for each “yes”…		Not reported				0
171	The clinical efficacy of curcumin-containing nutraceuticals: An overview of systematic reviews.	OSR	no	Pharmacological Research	franborr@unina.it (F. Borrelli) and aaizzo@unina.it (A. Izzo)	F. Borrelli, A. Izzo	30-4-2018	43258	2018 Jun 8.	2018	AMSTAR	Two reviewers (AAI and FB) independently assessed SRs methodological quality by using the AMSTAR [9] and the OQAQ [10,11] tools, which have been reported to be highly reliable [12].	9	Shea BJ, Grimshaw JM, Wells GA, Boers M, Andersson N, Hamel C, Porter AC, Tugwell P, Moher D, Bouter LM. Development of AMSTAR: a measurement tool to assess the methodological quality of systematic reviews. BMC Med Res Methodol.7 (2007) 10	Shea 2007 BMC MRM			1
172	The currency, completeness and quality of systematic reviews of acute management of moderate to severe traumatic brain injury: A comprehensive evidence map.	Methodological	no	PLoS One	Anneliese Synnot	anneliese.synnot@monash.edu	April 18, 2017	May 23, 2018	Not reported	2018	AMSTAR	We assessed the methodological quality of systematic reviews using the 11-item AMSTAR checklist [27], a valid and reliable quality assessment tool [28].	27, 28	27. Shea BJ, Grimshaw JM, Wells GA, Boers M, Andersson N, Hamel C, et al. Development of AMSTAR: a measurement tool to assess the methodological quality of systematic reviews. BMC Medical Research Methodology 2007; 7(10). 28. Pieper D, Buechter RB, Li L, Prediger B, Eikermann M. Systematic review found AMSTAR, but not R (evised)-AMSTAR, to have good measurement properties. Journal of clinical epi…	Shea 2007 BMC MRM	Pieper 2015		2
173	The differential impact of scientific quality, bibliometric factors, and social media activity on the influence of systematic reviews and meta-analyses about psoriasis.	Methodological	no	PLOS ONE	Juan Ruano	juanruanoruiz@mac.com	August 22, 2017	November 28, 2017	Not reported	2017	AMSTAR	Two investigators (FG-G, MA-L) independently assessed the methodological quality of each SR using data abstraction forms and 11 criteria from the Assessing the Methodological Quality of Systematic Reviews (AMSTAR) tool [17]; quality assessment discrepancies were discussed with a third author (JR) until an agreement was reached	17	Shea BJ, Hamel C, Wells GA, Bouter LM, Kristjansson E, Grimshaw J, Henry DA, Boers M. AMSTAR is a reliable and valid measurement tool to assess the methodological quality of systematic reviews. J Clin Epidemiol 2009; 62:1013–20.	Shea 2009			1
174	The effect and importance of physical activity on behavioural and psychological symptoms in people with dementia: A systematic mixed studies review.	OSR	no	Dementia	Tina Junge	tiju@ucl.dk	Not reported	Not reported	Not reported- publish jan 2018	2018	AMSTAR	To assess the methodological quality of the quantitative studies, two critical appraisal tools was applied for systematic reviews that include randomised studies of health care interventions: (1) the checklist called ‘A MeaSurement Tool to Assess systematic Reviews’ (AMSTAR), rating the overall confidence in the results of the review (Shea et al., 2017), and (2) the ‘Grading of Recommendations As…	hyperlinks	Shea, B. J., Reeves, B. C., Wells, G., Thuku, M., Hamel, C., Moran, J., . . . Henry, D. A. (2017). AMSTAR 2: A critical appraisal tool for systematic reviews that include randomised or nonrandomised studies of healthcare interventions, or both. 358, BMJ. j4008. DOI: 10.1136/bmj.j4008	Shea 2017			1
175	The genetics of drug-related movement disorders an umbrella review of meta-analyses.	OSR	yes	Schizophrenia Bulletin			Not reported	Not reported	Not reported	NR	AMSTAR	The methodological quality of included meta-analyses was assessed by two overview authors using ‘assessment of multiple systematic reviews’ (AMSTAR) critical appraisal checklist.		Not reported				NA
176	The effects of public health policies on health inequalities in high-income countries: an umbrella review.	OSR	no	BMC Public Health	Clare Bambra	clare.bambra@newcastle.ac.uk	21 November 2017	6 June 2018	13 july 2018	2018	AMSTAR, R-AMSTAR	The Assessment of Multiple Systematic Reviews (AMSTAR) [17] tool was used to determine the methodological quality of the systematic reviews. We also used the revised version of AMSTAR (R-AMSTAR) [18] which assigns an overall quality score to the systematic review (Additional file 1: Appendix S5).	17.18	17. Shea BJ, Grimshaw JM, Wells GA, Boers M, Andersson N, Hamel C, Porter AC, Tugwell P, Moher D, Bouter LM. Development of AMSTAR: a measurement tool to assess the methodological quality of systematic reviews. BMC Med Res Methodol. 2007;7:10. 18. Kung J, Chiappelli F, Cajulis OO, Avezova R, Kossan G, Chew L, Maida CA. From systematic reviews to clinical recommendations for evidence-based health …	Shea 2007 BMC MRM	Kung 2010		2
177	The impact of age and dedicated age-appropriate services on transition outcomes from paediatric to adult health systems: A review of reviews.	OSR	yes	Archives of Disease in Childhood						NR	R-AMSTAR	Quality was assessed using the R-AMSTAR tool.		Not reported				NA
178	The effects of the PRISMA statement to improve the conduct and reporting of systematic reviews and meta-analyses of nursing interventions for patients with heart failure.	Methodological	no	International Journal of Nursing Practice	Xiaobin Zhou	xiaobin_zhou@126.com	23 October 2018	3 January 2019	2019 Feb 20.	2019	AMSTAR	The AMSTAR checklist was used to evaluate the methodological quality, and PRISMA checklist to evaluate the reporting quality of the included SRs and Mas_______________In an attempt to ensure validity of evidence and improve both the quality and completeness of reporting of SRs and MAs, the measurement tool using an 11‐item Assessing the Methodological Quality of Systematic Reviews checklists (AMS…	hyperlinks	Shea, B. J., Grimshaw, J. M., Wells, G. A., Maarten, B., Andersson, N., Hamel, C., … Bouter, L. M. (2007). Development of AMSTAR: A measurement tool to assess the methodological quality of systematic reviews. BMC Medical Research Methodology, 7, 10. https://doi.org/ 10.1186/1471‐2288‐7‐10	Shea 2007 BMC MRM			1
179	The impact of different inclusion decisions on the comprehensiveness and complexity of overviews of reviews of healthcare interventions.	Methodological	no	Systematic Reviews	Lisa Hartling	hartling@ualberta.ca	16 January 2018	9 December 2018	11 january 2019	2019	AMSTAR	Two reviewers independently assessed the methodological quality of each SR in each overview using A MeaSurement Tool to Assess systematic Reviews (AMSTAR) [22], with discrepancies resolved via consensus or third party adjudication (MP, LH, AC, AM, IS, MO, SS). AMSTAR scores (/11) were summarized using means and standard deviations.	22	Shea BJ, Grimshaw JM, Wells GA, Boers M, Andersson N, Hamel C, et al. Development of AMSTAR: a measurement tool to assess the methodological quality of systematic reviews. BMC Med Res Methodol. 2007;7:10	Shea 2007 BMC MRM			1
180	The Impact of mHealth Interventions: Systematic Review of Systematic Reviews. [Review]	OSR	no	JMIR mHealth and uHealth	David Novillo-Ortiz	gro.ohap@dollivon.	Not reported	Not reported	2018 Jan 17	2018	AMSTAR	Studies were evaluated using the Measurement Tool to Assess Systematic Reviews (AMSTAR) checklist for assessing methodological quality [10].	10	10. Shea BJ, Grimshaw JM, Wells GA, Boers M, Andersson N, Hamel C, Porter AC, Tugwell P, Moher D, Bouter LM. Development of AMSTAR: a measurement tool to assess the methodological quality of systematic reviews. BMC Med Res Methodol. 2007 Feb 15;7:10. doi: 10.1186/1471-2288-7-10.	Shea 2007 BMC MRM			1
181	The management strategies of cancer-associated anorexia: A critical appraisal of systematic reviews.	OSR	no	BMC Complementary and Alternative Medicine	Qiang Wanmin	wmqiang213@126.com	25 April 2018	1 August 2018	9 august 2018	2018	R-AMSTAR	Two researchers (FY, AM) evaluated the methodological quality of each SR by using the Revised Assessment of Multiple Systematic Reviews (R-AMSTAR) checklist, a tool with 11 items [11].	11	Kung J, Chiappelli F, Cajulis OO, et al. From systematic reviews to clinical recommendations for evidence-based health care: validation of revised assessment of multiple systematic reviews (R-AMSTAR) for grading of clinical relevance. Open Dent J. 2010;4:84–91.	Kung 2010			1
182	The methodological quality of dose-response meta-analyses needed substantial improvement: a cross-sectional survey and proposed recommendations.	Methodological	no	Journal of Clinical Epidemiology	X. Sun	sunx79@hotmail.com	6 November 2018	Not reported	13 November 2018	2018	AMSTAR	We used the AMSTAR 1.0 tool [22] to assess the methodological quality of included DRMAs because, during the study, the AMSTAR 2.0 was not yet released [23].	22	] Shea BJ, Grimshaw JM, Wells GA, Boers M, Andersson N, Hamel C, et al. Development of AMSTAR: a measurement tool to assess the methodological quality of systematic reviews. BMC Med Res Methodol 2007;7:10.	Shea 2007 BMC MRM			1
183	The methodological quality of robotic surgical meta-analyses needed to be improved: a cross-sectional study.	Methodological	no	Journal of Clinical Epidemiology	R. Liu; kehuyangebm2006@126.com (K. Yang).	liurong@301hospital.com.cn_	Not reported	17 December 2018	21 December 2018	2018	AMSTAR-2	The methodological quality of eligible MAs was independently evaluated by trained reviewers using the latest version of AMSTAR [12]	12	Shea BJ, Reeves BC, Wells G, Thuku M, Hamel C, Moran J, et al. AMSTAR 2: a critical appraisal tool for systematic reviews that 28 P. Yan et al. / Journal of Clinical Epidemiology 109 (2019) 20e29 include randomised or non-randomised studies of healthcare interventions, or both. BMJ 2017;358:j4008	Shea 2017			1
184	The quality of current myofascial release research. Where we are? Critical appraisal findings of randomized controlled trials and a systematic review.	OSR	yes	Journal of Bodywork and Movement Therapies			Not reported	Not reported	Not reported- publish 2018	2018	AMSTAR-2	Level of Evidence Scale, Risk of Bias (RoB) Analysis Tool, and AMSTAR 2.		Not reported				NA
185	The quality of systematic reviews addressing peripheral nerve repair and reconstruction.	Methodological	no	Journal of Plastic, Reconstructive & Aesthetic Surgery	Beatrice Sun	beatricejsun@gmail.com	24 May 2018	43401	2018 Nov 29.	2018	AMSTAR	The quality of each systematic review was assessed using the 11-point AMSTAR (A Measurement Tool to Assess Systematic Reviews) 20 checklist (Table 2)	20	Shea BJ, Grimshaw JM, Wells GA, et al. Development of AMSTAR : a measurement tool to assess the methodological quality of systematic reviews. 2007;7:1-7.	Shea 2007 BMC MRM			1
186	The Quality of Systematic Reviews and Meta-Analyses in Erectile Dysfunction Treatment and Management Published in the Sexual Medicine Literature.	Methodological	no	Journal of Sexual Medicine	Daniel R. Greenberg	dgreenberg@stanford.edu	September 10, 2018	43477	2019 Feb 14.	2019	AMSTAR	Quality assessment of each SR/MA was performed using AMSTAR, a validated quality appraisal tool shown to have high reliability, reproducibility, and external validity.17,18	18	Shea BJ, Hamel C, Wells GA, et al. AMSTAR is a reliable and valid measurement tool to assess the methodological quality of systematic reviews. J Clin Epidemiol 2009;62:1013-1020.	Shea 2009			1
187	The Quality of Systematic Reviews in Head and Neck Microsurgery: A Perspective from Plastic Surgery and Otolaryngology.	Methodological	no	HEAD AND NECK SURGERY	Beatrice Sun	beatricejsun@gmail.com.	July 3, 2017,	Not reported	Not reported	NR	AMSTAR	Quality assessment was performed using AMSTAR, a measurement tool that assesses the methodological quality of SRs including selection bias, measurement bias, and conflict of interest.11	11	Shea BJ, Grimshaw JM, Wells GA, et al. Development of AMSTAR: a measurement tool to assess the methodological quality of systematic reviews. 2007;7:1–7.	Shea 2007 BMC MRM			1
188	The use of eHealth with immunizations: An overview of systematic reviews.	OSR	no	Vaccine	Elsy Maria Dumit	dumitbels@paho.org	43092	43280	2018 Jul 6.	2018	AMSTAR	The quality of the included studies was evaluated using the Measurement Tool to Assess Systematic Reviews (AMSTAR).- iz abstract		Not reported				0
189	The use of probiotics for improving lipid profiles in dyslipidemic individuals: An overview protocol.	OSR	no	Systematic Reviews	Paulo Sucasas Costa	paulosucasas@ufg.br	43168	43368	43390	2018	AMSTAR-2	The tool AMSTAR 2 (Additional file 3) (https:// amstar.ca/docs/AMSTAR-2.pdf), which is composed of 16 domains, will be used in the evaluation of the methodological quality of the SRs. Of these 16 domains, 7 (2, 4, 7, 9, 11, 13, and 15) are considered critical for the reliability of SRs results, ranking the SR in high, moderate, low, and critically low [30].	30	Shea BJ, Reeves BC, Wells G, Thuku M, Hamel C, Moran J, Moher D, Tugwell P, Welch V, Kristjansson E, Henry DA. AMSTAR 2: a critical appraisal tool for systematic reviews that include randomised or non-randomised studies of healthcare interventions, or both. BMJ. 2017;358:j4008. https://doi.org/10.1136/bmj.j4008	Shea 2017			1
190	Transforming evidence-based practice with crowdcare: Crowdsourcing critical appraisal of research evidence.	Methodological	no	Journal of Clinical Epidemiology	L.E. Downie	ldownie@unimelb.edu.au	Not reported	43306	43313	2018	AMSTAR	The methodological quality of the included studies was assessed using the validated 11-item Assessing the Methodological Quality of Systematic Reviews (AMSTAR) tool [10,11].	10,11	[10] Shea BJ, Hamel C, Wells GA, Bouter LM, Kristjansson E, Grimshaw J, et al. AMSTAR is a reliable and valid measurement tool to assess the methodological quality of systematic reviews. J Clin Epidemiol 2009;62:1013e20. [11] Pieper D, Buechter RB, Li L, Prediger B, Eikermann M, et al. Systematic review found AMSTAR, but not R(evised)-AMSTAR, to have good measurement properties. J Clin Epidemiol …	Shea 2009	Pieper 2015		2
191	Transcutaneous electrical nerve stimulation (TENS) for chronic pain - an overview of Cochrane Reviews. [Review]	OSR	no	Cochrane Database of Systematic Reviews	William Gibson	william.gibson@nd.edu.au.	Not reported	Not reported	Not reported- published april 2019	2019	AMSTAR	We used the AMSTAR tool to assess the methodological quality of the included reviews (Shea 2007)	hyperlinks	Shea BJ, Grimshaw JM, Wells G, Boers M, Andersson N, Hamel C, et al. Development of AMSTAR: a measurement tool to assess the methodological quality of systematic reviews. BMC Medical Research Methodology 2007;7:10	Shea 2007 BMC MRM			1
192	Treatment and Prevention of Recurrent Lower Urinary Tract Infections in Women: A Rapid Review with Practice Recommendations.	OSR	no	Journal of Urology	Not reported	Not reported	Not reported	Not reported	2018 Jun 22.	2018	AMSTAR-2	Specific characteristics were also extracted from systematic reviews/meta-analyses (number of studies included, total population, outcomes for exposure/ comparator conditions and individual items from the AMSTAR 2 tool).15	15	Shea BJ, Reeves BC, Wells G et al: AMSTAR 2: a critical appraisal tool for systematic reviews that include randomized or non-randomised studies of healthcare interventions, or both. BMJ 2017; 358: j4008.	Shea 2017			1
193	Treatment for acute flares of gout: An overview of systematic reviews.	OSR	no	Chinese Journal of Evidence-Based Medicine						NR	AMSTAR	Two reviewers independently screened literature, extracted data, assessed the methodological quality of included SRs by the AMSTAR tool, and assessed the quality of the body of evidence for each outcome by the GRADE approach.		Not reported				0
194	Treatment of acute migraine attacks in children with analgesics on the World Health Organization Essential Medicines List: A systematic review and GRADE evidence synthesis.	OSR	no	Cephalgia	Livia Puljak	livia.puljak@mefst.hr	42914	42969	2017 Oct 16.	2017	AMSTAR	Quality of SRs was analyzed using a measurement tool to assess the methodological quality of systematic reviews (AMSTAR) (15).	15	Shea BJ, Grimshaw JM, Wells GA, et al. Development of AMSTAR: A measurement tool to assess the methodological quality of systematic reviews. BMC Med Res Methodol 2007; 7: 10.	Shea 2007 BMC MRM			1
195	Treatments for women with gestational diabetes mellitus: An overview of Cochrane systematic reviews.	OSR	no	Cochrane Database of Systematic Reviews	Julie Brown	juliebrown571@gmail.com	Not reported	Not reported	Not reported- published aug 2018	2018	AMSTAR	We used two different quality measurement assessment tools to assess the overall quality of the included reviews: ’Assessment of Multiple Systematic Reviews’ (AMSTAR) (Shea 2007; Shea 2009) and ’Risk of Bias in Systematic Reviews’ (ROBIS) (Whiting 2016).	hyperlinks	Shea 2007 Shea BJ, Grimshaw JM, Wells GA, Boers M, Andersson N, Hamel C. Development of AMSTAR: a measurement tool to assess the methodological quality of systematic reviews. BMC Medical Research Methodology 2007;15(7):10. DOI: 10.1186/1471-2288-7-10 Shea 2009 Shea BJ, Hamel C, Wells GA, Bouter LM, Kristjansson E, Grimshaw J, et al. AMSTAR is a reliable and valid measurement tool to assess the me…	Shea 2007 BMC MRM	Shea 2009		2
196	Understanding and Measuring the Wellbeing of Carers of People With Dementia.	OSR	no	Gerontologist	Nicola A. Cunningham	n.a.cunningham@stir.ac.uk	October 4, 2017	Not reported	Not reported	NR	AMSTAR	The AMSTAR tool was identified as a suitable and validated method (Pollock, Fernandes, Becker, Fernandes, & Hartling, 2017; Smith et al., 2011) to assess the quality of systematic reviews.	hyperlinks	Pollock, M., Fernandes, R. M., & Hartling, L. (2017). Evaluation of AMSTAR to assess the methodological quality of systematic reviews in overviews of reviews of healthcare interventions. BMC Medical Research Methodology, 17, 48. doi:10.1186/ s12874-017-0325-5	Pollock 2017			1
197	Unilateral versus bilateral percutaneous balloon kyphoplasty for osteoporotic vertebral compression fractures: A systematic review of overlapping meta-analyses.	OSR	no	Medicine	Fanxiao Liu	woshi631@126.com	43154	43308	Not reported	2018	AMSTAR	The methodological quality of included meta-analyses was evaluated independently by two reviewers (FXL and GQT) according to the Assessment of Multiple Systematic Reviews (AMSTAR) instrument[30–33] and the Oxford Levels of Evidence[34–36], which was used in the similar study.[37]	30-32	[30] Shea B, Hamel C, Wells G, et al. AMSTAR is a reliable and valid measurement tool to assess the methodological quality of systematic reviews. J Clin Epidemiol 2009;62:1013–20. [31] Shea B, Grimshaw J, Wells G, et al. Development of AMSTAR: a measurement tool to assess the methodological quality of systematic reviews. BMC Med Res Methodol 2007;7:10. [32] Shea B, Bouter L, Peterson J, et al. Ex…	Shea 2009	Shea 2007 BMC MRM	Shea 2007 PLoS One	3
198	Weight reduction following low-carbohydrate diets compared to low-fat diets: A systematic review and quality assessment of systematic reviews with meta-analyses.	OSR	yes	Obesity facts						NR	AMSTAR-2	Systematic review with meta-analyses of RCTs of LCD vs LFD in overweight/obese adults reporting mean differences in weight loss outcome were included. A modified version of AMSTAR-2 was used to assess		Not reported				NA
199	What do we know about community-based health worker programs? A systematic review of existing reviews on community health workers.	OSR	no	Human Resources for Health	Kerry Scott	kscott26@jhu.edu	6 January 2018	30 July 2018	43328	2018	AMSTAR	Two authors (SWB and MG) assessed the methodological quality of the systematic reviews using the 11-item validated Assessing the Methodological Quality of Systematic Reviews (AMSTAR) criteria [12].	12	Shea BJ, Grimshaw JM, Wells G a, Boers M, Andersson N, Hamel C, et al. Development of AMSTAR: a measurement tool to assess the methodological quality of systematic reviews. BMC Med Res Methodol. 2007;7(10):10	Shea 2007 BMC MRM			1
200	What is the evidence for the performance of generic preference-based measures? A systematic overview of reviews.	OSR	no	European Journal of Health Economics	Aureliano Paolo Finch	APFinch1@sheffield.ac.uk	42705	42873	42885	2017.	AMSTAR	Quality was assessed using a modified eight question version of the AMSTAR checklist for systematic reviews [13] with items weighted for importance based on the research team views (See Appendix Table 2)	13	Shea, B.J., Grimshaw, J.M., Wells, G.A., Boers, M., Anderson, N et al. Development of AMSTAR: a measurement tool to assess the methodological quality of systematic reviews. BMC Med. Res. Methodol. 7: 10. (2007)	Shea 2007 BMC MRM			1
201	Year in review e rehabilitation & outcomes.	OSR	yes	Abstracts / Osteoarthritis and Cartilage						NR	AMSTAR	Methodological quality will be evaluated by two independent reviewers using the Assessment of Multiple Systematic Reviews (AMSTAR) tool for systematic reviews and meta-analyses, and PEDro rating scale for RCTs.A third reviewerwill resolve discrepanciesif required		Not reported				NA
202	Developing clinical practice guidelines for mobility in multiple sclerosis.	Guidelines	yes	Multiple Sclerosis Journal						NR	AMSTAR	Evidence levels of reviews were identified according to AMSTAR and for the RCT’s according PEDro.		Not reported				NA
203	Updated Guidelines for the Management of Acute Otitis Media in Children by the Italian Society of Pediatrics: Diagnosis.	Guidelines	no	Pediatric Infectious Disease Journal	Elena Chiappini	elena.chiappini@unifi.it.		July 8, 2019	December 2019	2019	Amstar-2	The quality of the systematic reviews was evaluated using the AMSTAR 2 appraisal tool.2	2	Brouwers MC, Kho ME, Browman GP, et al; AGREE Next Steps Consortium. AGREE II: advancing guideline development, reporting and evaluation in health care. CMAJ. 2010;182:E839–E842	Brouwers 2010 AGREE II			1
204	Updated Guidelines for the Management of Acute Otitis Media in Children by the Italian Society of Pediatrics: Prevention.	Guidelines	no	Pediatric Infectious Disease Journal	Elena Chiappini	elena.chiappini@unifi.it.		June 24, 2019	December 2019	2019	Amstar-2	The quality of the systematic reviews was evaluated using the A MeaSurement Tool to Assess systematic Reviews (AMSTAR 2) appraisal tool.	9	Shea BJ, Reeves BC, Wells G, et al. AMSTAR 2: a critical appraisal tool for systematic reviews that include randomised or non-randomised studies of healthcare interventions, or both. BMJ. 2017;358:j4008.	Shea 2017			1
205	Updated Guidelines for the Management of Acute Otitis Media in Children by the Italian Society of Pediatrics: Treatment.	Guidelines	no	Pediatric Infectious Disease Journal	Elena Chiappini	elena.chiappini@unifi.it.		August 1, 2019.	December 2019	2019	Amstar-2	The quality of the systematic review was assessed by AMSTAR 2.(11)	11	Reeves BC, Wells G, Thuku M, Hamel C, Moran J, et al. AMSTAR 2: a critical appraisal tool for systematic reviews that include randomised or non-randomised studies of healthcare interventions, or both. BMJ. 2017; 358:j4008.	Shea 2017			1
206	[Quality evaluation of the Meta-analysis literature published by acupuncture journals in Chinese Science Citation Database]. [Chinese]	methodological	no	Zhongguo Zhen Jiu						NR	AMSTAR	AMSTAR was used for methodology quality evaluation, and PRISMA was used for reporting quality evaluation.		Not reported				0
207	A qualitative and visual assessment approach of evidence - exemplified by Xiao Chai Hu Tang formula for chronic hepatitis B.	methodological	yes							NR	Amstar-2			Not reported				NA
208	A systematic review of the quality of distal radius systematic reviews: Methodology and reporting assessment.	methodological	no	PLOS ONE	Vinı´cius Ynoe de Moraes	vymoraes@gmail.com	October 30, 2017	October 22, 2018	January 23, 2019	2019	amstar	AMSTAR (A Measurement Tool to Assess Systematic Reviews) [7] was applied in in order to assess the methodological quality of systematic reviews	7	Shea BJ, Grimshaw JM, Wells GA, et al. Development of AMSTAR: a measurement tool to assess the methodological quality of systematic reviews. BMC Med Res Methodol. 2007; 7:10.	Shea 2007 BMC MRM			1
209	Acupuncture for depression: a methodological quality assessment of systematic reviews.	methodological	yes							NR	amstar			Not reported				NA
210	Acupuncture for depression: An overview of systematic reviews.	methodological	no	European Journal of Integrative Medicine	Ying Li	liying@cdutcm.edu.cn	15 January 2019	29 March 2019	June 2019	2019	Amstar-2	AMSTAR 2 is a measurement tool to assess the methodological quality of SRs, with good validity, reliability and applicability [24].	24	24. J. Xiong, Y.H. Du, J.L. Liu, et al., Acupuncture versus western medicine for depression neurosis: a systematic review, Chinese]. Chinese Journal of Evidence- Based Medicine 9 (9) (2009) 969–975.	Xiong 2009			1
211	Acupuncture therapy on primary osteoporosis based on radar plot: An overview of systematic reviews. [Chinese]	methodological	no	Chinese Journal of Evidence-Based Medicine	XU Yunxiang,	xuyx1968@163.com			May 2019	2019	amstar	Each entry in the AMSTAR scale is standardized and used correctly Record 1 point out of 11 points [21]	21	Xiong Jun, Chen Rixin. Systematic Evaluation / Meta Analysis Methodology Quality Evaluation Tool AMSTAR. Chinese Journal of Evidence-based Medicine, 2011, 11 (9): 1084-1089.	Xiong 2009			1
212	An Overview of Systematic Reviews and Meta- analyses on Acupuncture for Post-acute Stroke Dysphagia. [Review]	Methodological	no	geriatrics	Nicola Robinson	nicky.robinson@lsbu.ac.uk	10 October 2019	5 December 2019	8 December 2019	2019	Amstar-2	Two authors separately evaluated the quality of included SRs by using the Assessment of Multiple Systematic Reviews 2 (AMSTAR2)	12	Shea, B.J.; Reeves, B.C.; Wells, G.; Thuku, M.; Hamel, C.; Moran, J.; Moher, D.; Tugwell, P.; Welch, V.; Henry, D.A. AMSTAR2: A critical appraisal tool for systematic reviews that include randomized or non-randomized studies of healthcare interventions, or both. BMJ 2017.	Shea 2017			1
213	An overview on the methodological and reporting quality of dose-response meta-analysis on cancer prevention.	methodological	no	Journal of Cancer Research and Clinical Oncology	Jing‑Yu Huang	huangjingyu1009@163.com	16 November 2018	19 February 2019	13 march 2019	2019	amstar	We used two different tools: a measurement tool to assess systematic reviews (AMSTAR) and Preferred Reporting Items for Systematic Reviews and Meta-Analyses (PRISMA), to assess the methodological and reporting quality of the eligible DRMAs, respectively	hyperlinks	Shea BJ, Grimshaw JM, Wells GA et al (2007) Development of AMSTAR: a measurement tool to assess the methodological quality of systematic reviews. BMC Med Res Methodol 7:10 https :// doi.org/10.1186/1471-2288-7-10	Shea 2007 BMC MRM			1
214	Assessing the methodological and reporting quality of clinical systematic reviews and meta-analyses in paediatric urology: Can we build practices on contemporary highest levels of evidence?.	methodological	no	Journal of Pediatric Urology					2019.12.1.	2019	Amstar-2	The AMSTAR-2 checklist is an updated checklist designed to evaluate systematic reviews and consists of a 16-item tool with a single point given for each point if considered adequate.	3	Shea B.J., Reeves, B.C., Wells G. et al. “AMSTAR-2: a critical appraisal tool for systematic reviews that include randomized or non-randomized studies of healthcare interventions, or both” BMJ 358: J4008 (2017)	Shea 2017			1
215	Assessing the methodological quality of systematic reviews of interventions aimed at improving vaccination coverage using AMSTAR and ROBIS checklists.	methodological	no	HUMAN VACCINES & IMMUNOTHERAPEUTICS	Anelisa Jaca	anelisa.jaca@mrc.ac.za	17 January 2019	26 May 2019	1.august 2019.	2019	amstar	Various assessment tools have been developed to assess the methodological quality of SRs, with the most commonly used ones being the “Assessing the Methodological Quality of Systematic Reviews” (AMSTAR) and “Risk Of Bias In Systematic reviews” (ROBIS) Checklists.10,11	11	Burda BU, Holmer HK, Norris SL. Limitations of A Measurement Tool to Assess Systematic Reviews (AMSTAR) and suggestions for improvement. Syst. Rev. 2016;5:1. doi:10.1186/s13643-016-0289	Burda 2015			1
216	CALIDAD DE REVISIONES SISTEMATICAS CON EVALUACIONES DE COSTO-EFECTIVIDAD DE LA VACUNA CONTRA ROTAVIRUS DE PAISES LATINOAMERICANOS.	methodological	yes	VALUE IN HEALTH REGIONAL ISSUES					2019	2019	amstar			Not reported				NA
217	Characteristics of stakeholder involvement in systematic and rapid reviews: A methodological review in the area of health services research.	methodological	no	BMJ open	Dr Margot Mütsch	margot. muetsch@ uzh. Ch	11 June 2018	17 July 2019	August 2019	2019	amstar	The methodological quality of included articles was assessed using the AMSTAR tool, a measurement tool for the assessment of the methodological quality of systematic reviews.	18	Shea BJ, Grimshaw JM, Wells GA, et al. Development of AMSTAR: a measurement tool to assess the methodological quality of systematic reviews. BMC Med Res Methodol	Shea 2007 BMC MRM			1
218	Characteristics, trend, and methodological quality of systematic reviews and meta-analyses in nuclear medicine: A bibliometric analysis of studies published between 2005 and 2016.	methodological	no	Medicine	Jun Ho Kim	jhkim7227@gmail.com	19 November 2018	27 April 2019	May 2019	2019	amstar	The 2 investigators (JHK and JUH) used the AMSTAR checklist to evaluate the quality of the systematic reviews and metaanalyses All articles that were included were assessed, and a response to each question was recorded as “yes,” “no,” “cannot answer,” or “not applicable.” If the answer to a given question was “yes” or “not applicable,” a point was assigned to that response; the total score for al…	(2-4)	[2] McInnes MDF, Bossuyt PMM. Pitfalls of systematic reviews and metaanalyses in imaging research. Radiology 2015;277:13–21. [3] Park JY, Lee KH, Ku YJ, et al. Characteristics, trends, and quality of systematic review and meta-analysis in general radiology between 2007 and 2015. Acad Radiol 2017;24:1013–22. [4] Hasan H, Muhammed T, Yu J, et al. Assessing the methodological quality of systematic r…	McInnes 2015	Park 2017	Hasan 2017	3
219	Chinese herbal formula Banxia xiexin decoction for chronic gastritis: An Overview of systematic reviews.	Methodological	yes	Advances in Integrative Medicine						NR	amstar	The methodological quality evaluation was conducted by assessment of multiple systematic reviews (AMSTAR) tool.		Not reported				NA
220	Communication around HPV vaccination for adolescents in low- and middle-income countries: A systematic scoping overview of systematic reviews.	methodological	no	Systematic Reviews	Simon Lewin	simon.lewin@fhi.no			1 august 2019	2019	Amstar-2	One overview author assessed the reliability of the individual reviews using an adapted version of A MeaSurement Tool to Assess systematic Reviews (AMSTAR 2)	36	Shea BJ, Reeves BC, Wells G, Thuku M, Hamel C, Moran J, Moher D, Tugwell P, Welch V, Kristjansson E, Henry DA. AMSTAR 2: a critical appraisal tool for systematic reviews that include randomised or non-randomised studies of healthcare interventions, or both. BMJ. 2017;358.	Shea 2017			1
221	Do in vitro solubility studies on endodontic sealers demonstrate a high level of evidence? A systematic review.	methodological	no	Acta Odontologica Scandinavica	Lars Bjørndal	labj@sund.ku.dk	12 april 2018	10 october 2018	8 mar 2019	2019	amstar	To ensure methodological quality of the present review, the PRISMA guidelines were followed [24] and the AMSTAR measurement tool was consulted [25].	25	Shea BJ, Grimshaw JM, Wells GA, et al. Development of AMSTAR: a measurement tool to assess the methodological quality of systematic reviews. BMC Med Res Methodol. 2007;7:10	Shea 2007 BMC MRM			1
222	Eight Out of Every Ten Abstracts of Low Back Pain Systematic Reviews Presented Spin and Inconsistencies With the Full Text: An Analysis of 66 Systematic Reviews.	methodological	no	Journal of Orthopaedic & Sports Physical Therapy	Dafne Port Nascimento	dafnepn@yahoo.com.br.			Aug 2019	2019	Amstar-2	We used the second edition of the 16-item A MeaSurement Tool to Assess systematic Reviews (AMSTAR-2)29 checklist to evaluate the methodological quality ofeach systematic review.	29	Shea BJ, Reeves BC, Wells G, et al. AMSTAR 2: a critical appraisal tool for 409 systematic reviews that include randomised or non-randomised studies of healthcare 410 interventions, or both. BMJ. Sep 21 2017;358:j4008.	Shea 2017			1
223	Evaluating the quality of conduct of systematic reviews on the application of transcranial magnetic stimulation (TMS) for aphasia rehabilitation post-stroke.	methodological	no	APHASIOLOGY	Maria Kambanaros	maria.kambanaros@cut.ac.cy	23 September 2018	13 June 2019	24 jun 2019	2019	Amstar-2	To assess the quality of conduct of the included systematic reviews, the AMSTAR 2 instrument (Shea et al., 2017) reported in the appendix was used.	link	Shea, B. J., Reeves, B. C., Wells, G., Thuku, M., Hamel, C., Moran, J., . . . Henry, D. A. (2017). AMSTAR 2: A critical appraisal tool for systematic reviews that include randomised or non-randomised studies of healthcare interventions, or both. BMJ, 358, 1–8. doi:10.1136/bmj.j4008	Shea 2017			1
224	Evaluating the quality of systematic reviews & meta-analyses published on direct oral anticoagulants in the past 5 years.	methodological	yes	Blood						NR	amstar			Not reported				NA
225	Frequent inappropriate use of unweighted summary statistics in systematic reviews of pathogen genotypes or genogroups. [Review]	methodological	no	Journal of Clinical Epidemiology	Neal Alexander	neal.alexander@lshtm.ac.uk	24june 2019	12 november 2019	March 2020	2020	amstar	The AMSTAR checklist was used to assess the methodological quality meanwhile the PRISMA checklist was used to assess reporting quality of the included SRs and/or MAs [6, 7].	7	Shea BJ, Grimshaw JM, Wells GA, et al. Development of AMSTAR: a measurement tool to assess the methodological quality of systematic reviews. BMC Medical Research Methodology2007; 7: 10.	Shea 2007 BMC MRM			1
226	Hypothyroidism and related diseases: A methodological quality assessment of meta-analysis.	methodological	no	BMJ open	Limin Tian	tlm6666@ sina. Com	28 May 2018	5 February 2019	Mar 2019	2019	amstar	The AMSTAR scale, which uses an 11-item questionnaire, was used in this study to assess the methodological quality of MAs because it is the most recent, reliable and valid Tool	22	22.↵ Shea BJ , Grimshaw JM , Wells GA , et al . Development of AMSTAR: a measurement tool to assess the methodological quality of systematic reviews. BMC Med Res Methodol 2007;7:10.doi:10.1186/1471-2288-7-10	Shea 2007 BMC MRM			1
227	Improvement needed in the network geometry and inconsistency of Cochrane network meta-analyses: a cross-sectional survey.	methodological	no	Journal of Clinical Epidemiology	J. Tian	tianjh@lzu.edu.cn		22 May 2019	28 May 2019	2019	Amstar-2	We assessed the methodological quality of included NMAs using the AMSTAR 2 tool, which could be used to assess systematic reviews based on randomized and/or nonrandomized studies [31].	31	Shea BJ, Reeves BC, Wells G, Thuku M, Hamel C, Moran J, et al. AMSTAR 2: a critical appraisal tool for systematic reviews that include randomised or non-randomised studies of healthcare interventions, or both. BMJ 2017;358:j4008.	Shea 2017			1
228	Improving the quality of myofascial release research - A critical appraisal of systematic reviews.	methodological	no	Journal of Bodywork & Movement Therapies	M.S. Ajimsha	ajimshaw.ms@gmail.com	23 March 2019	23 March 2019	2019 jul	2019	Amstar-2	The revised instrument (AMSTAR II) has 16 items in total (compared with 11 in the original) and has simpler response categories than the original AMSTAR (Shea et al., 2009).	hyperlinks	Shea, B.J., Hamel, C., Wells, G.A., Bouter, L.M., Kristjansson, E., Grimshaw, J., Henry, D.A., Boers, M., 2009. AMSTAR is a reliable and valid measurement tool to assess the methodological quality of systematic reviews. J. Clin. Epidemiol. 62 (10), 1013e1020.	Shea 2009			1
229	Journal impact factor is associated with PRISMA endorsement, but not with the methodological quality of low back pain systematic reviews: a methodological review.	methodological	no	European Spine Journal	Dafne Port Nascimento	dafnepn@yahoo.com.br.	12 aug 2019	2 nov 2019	2020 mar	2020	Amstar-2	Two assessors independently analyzed the methodological quality of the reviews using the AMSTAR-2 [18] (A MeaSurement Tool to Assess systematic Reviews).	18	Shea BJ, Reeves BC, Wells G, Thuku M, Hamel C, Moran J et al (2017) AMSTAR 2: a critical appraisal tool for systematic reviews that include randomised or non-randomised studies of healthcare interventions, or both. BMJ 358:j4008. https ://doi.org/10.1136/ bmj.j4008	Shea 2017			1
230	Meta-Analyses in Plastic Surgery: Can We Trust Their Results?.	methodological	no	prsjournal	Michael Bezuhly	mbezuhly@dal.ca	May 9 2018	February 12 2019	2019 aug	2019	AMSTAR and AMSTAR-2	Each article was assessed for overall methodologic quality using the A Measurement Tool to Assess Systematic Reviews (AMSTAR) and AMSTAR 2 instruments.11,12	11.12	11.Shea BJ, Grimshaw JM, Wells GA, et al. Development of AMSTAR: A measurement tool to assess the methodological quality of systematic reviews. BMC Med Res Methodol. 2007;7:10. 12. Shea BJ, Reeves BC, Wells G, et al. AMSTAR 2: A critical appraisal tool for systematic reviews that include randomised or non-randomised studies of healthcare interventions, or both. BMJ 2017;358:j4008.	Shea 2007 BMC MRM	Shea 2017		2
231	Methodological and reporting quality in non-Cochrane systematic review updates could be improved: a comparative study. [Review]	methodological	no	Journal of Clinical Epidemiology	Junhua Zhang	zjhtcm@foxmail.com	24 August 2019	18 November 2019	2020 mar	2019	Amstar-2	The methodological quality of the included SRs was evaluated according to the Assessment of Multiple Systematic Reviews 2 (AMSTAR 2) tool, which is a revised version of the original AMSTAR instrument, allowing for the evaluation of SRs based on random and non-randomized studies [27, 28].	27	Shea BJ, Grimshaw JM, Wells GA, Boers M, Andersson N, Hamel C, et al. Development of AMSTAR: a measurement tool to assess the methodological quality of systematic reviews. BMC medical research methodology. 2007;7:10.	Shea 2007 BMC MRM			1
232	Methodological quality and redundancy of systematic reviews that compare endarterectomy versus stenting for carotid stenosis.	methodological	no	BMJ Evid Based Med	Rafael Leite Pacheco	rleitepacheco@hotmail.com	Not reported	June 10, 2019	2019 jul	2019	Amstar-2			Not reported				0
233	Methodological Quality Assessment of Meta-analyses and Systematic Reviews of the Relationship Between Periodontal and Systemic Diseases.	methodological	no	Journal of EVIDENCE-BASED DENTAL PRACTICE	ZUHAIR S. NATTO	znatto@kau.edu.sa	18 October 2018	December 2018	jun2019	2019	amstar	central component of an SR is the assessment of its methodological quality.6-9 There are several ways to evaluate quality using validated tools, such as the Overview Quality Assessment Questionnaire (OQAQ)10 and A Measurement Tool to Assess Systematic Reviews (AMSTAR) checklist.11	11	Shea BJ, Hamel C, Wells GA, et al. AMSTAR is a reliable and valid measurement tool to assess the methodological quality of systematic reviews. J Clin Epidemiol 2009;62:1013-20.	Shea 2009			1
234	Methodology and reporting quality of Cochrane network meta-analyses provides the room to improve the network geometry and inconsistency.	methodological	no	Journal of Clinical Epidemiology	J. Tian	tianjh@lzu.edu.cn		22 May 2019	28 May 2019	2019	amstar	Previous studies found that Assessing the Methodological Quality of Systematic Reviews (AMSTAR) is a reliable methodological quality assessment tool with good agreement, construct validity, and feasibility [25e27].	25	Shea BJ, Grimshaw JM, Wells GA, Boers M, Andersson N, Hamel C, et al. Development of AMSTAR: a measurement tool to assess the methodological quality of systematic reviews. BMC Med Res Methodol 2007;7:10.	Shea 2007 BMC MRM			1
235	Non pharmacological management of fibromyalgia: A systematic review of systematic reviews.	Methodological	yes	Ann Rheum Dis	X				June 2019	2019	Amstar-2	Data was extracted according to the PICO framework in addition to intervention prescription where appropriate. Methodological quality was assessed using the Assessing the Methodological Quality of Systematic Reviews (AMSTAR-2) instrument (Shea et al 2017).	1	Shea, B.J., et al., AMSTAR 2: a critical appraisal tool for systematic reviews that include randomised or non-randomised studies of healthcare interventions, or both. bmj, 2017. 358: p. j4008 0959-8138.	Shea 2017			NA
236	Overall confidence in the results of systematic reviews on exercise therapy for chronic low back pain: a cross-sectional analysis using the Assessing the Methodological Quality of Systematic Reviews (AMSTAR) 2 tool. [Review]	methodological	no	Brazilian Journal of Physical Therapy	M.O. Almeida	mathewsalmeida@hotmail.com	30 July 2018	17 April 2019	8 may 2019	2019	Amstar-2	20,21The original instrument has been revised andupdated, resulting in the AMSTAR 2, published in 2017.	22	Shea BJ, Reeves BC, Wells G, et al. AMSTAR 2 a critical appraisaltool for systematic reviews that include randomised or non-randomised studies of healthcare interventions, or both. BMJ.2017;358:j4008	Shea 2017			1
237	Poor Methodological Quality but Higher Reporting Standards Seen in Systematic Reviews in Radiation Dermatitis.	methodological	yes	International Journal of Radiation Oncology	x				Sep 2019	2019	Amstar-2	Methodological quality was evaluated using the 16-item A Measurement Tool to Assess Systematic Reviews (AMSTAR-2) tool and reporting quality evaluated using the 27-item Preferred Reporting Items for Systematic Reviews and Meta-Analyses( PRISMA) checklist.		Not reported				NA
238	Protocol registration or development may benefit the design, conduct and reporting of dose-response meta-analysis: empirical evidence from a literature survey.	methodological	no	Medical Research Methodology	Chao Zhang	zhangchao0803@126.com	25 October 2018	21 March 2019	11 april 2019	2019	amstar	Following a common approach [22–24], we used the AMSTAR 1.0 checklist (Assess Methodological Quality of Systematic Reviews, AMSTAR) to assess the methodological quality and the PRISMA checklist (Preferred Reporting Items for Systematic Reviews and Meta-Analyses, PRISMA) to assess the reporting quality of included DRMAs [10, 25, 26].	26	Shea BJ, Grimshaw JM, Wells GA, Boers M, Andersson N, Hamel C, et al. Development of AMSTAR: a measurement tool to assess the methodological quality of systematic reviews. BMC Med Res Methodol. 2007;7:10.	Shea 2007 BMC MRM			1
239	Quality appraisal of systematic reviews of hiv treatment adherence and guidance to reduce research waste.	methodological	yes	BMJ Evid Based Med	x				2019	2019	Amstar-2	Methodological quality of the reviews was assessed independently by 2 reviewers using the AMSTAR 2 tool		Not reported				NA
240	Quality Assessment and Risk of Bias of Systematic Reviews of Prophylactic Mesh for Parastomal Hernia Prevention Using AMSTAR and ROBIS Tools. [Review]	Methodological	no	World J Surg	Manuel Lo´pez-Cano	mlpezcano@gmail.com			22 august 2019	2019	amstar	The methodologic quality of systematic reviews as outlined in the Standards for the Conduct of New Cochrane Interventions Reviews [5] and Preferred Reporting Items for Systematic Reviews and Meta-analysis (PRISMA) [7] and the risk of bias (or internal validity) of each systematic review was assessed using both the AMSTAR scale [8, 9] and the ROBIS [10] tool, respectively.	8	Shea BJ, Grimshaw JM, Wells GA et al (2007) Development of AMSTAR: a measurement tool to assess the methodological quality of systematic reviews. BMC Med Res Methodol 7:10	Shea 2007 BMC MRM			1
241	Quality Assessment of Systematic Review of the Bariatric Surgery for Diabetes Mellitus.	methodological	no	Journal of Diabetes Research	Kang Chen	cycon_ck@yeah.net	20 March 2019	8 oct 2019	21 nov 2019	2019	amstar	The Assessing the Methodological Quality of Systematic Reviews (AMSTAR) [23] is an internationally acknowledged tool for evaluating the quality of SRs. The purpose of this study was to use AMSTAR to assess the quality of SRs that measure the efficacy of bariatric surgery during the treatment of diabetes and to provide references for relevant guidelines.	23	B. J. Shea, J. M. Grimshaw, G. A. Wells et al., “Development of AMSTAR: a measurement tool to assess the methodological quality of systematic reviews,” BMC Medical Research Methodology, vol. 7, no. 1, pp. 1–7, 2007.	Shea 2007 BMC MRM			1
242	Quality assessment of systematic reviews and meta-analyses published in saudi journals from 1997 to 2017.	methodological	no	Saudi Med J	Zuhair S. Natto	znatto@kau.edu.sa	2nd December 2018	20th March 2019	May 2019	2019	amstar	We evaluated the quality of each selected MA/SR using 2 scales. The first was the AMSTAR scale,3 which has 11 items divided as high (range 9-11), moderate (range 5-8), or low (range 0-4).24,25	3	Shea BJ, Hamel C, Wells GA, Bouter LM, Kristjansson E, Grimshaw J, et al. AMSTAR is a reliable and valid measurement tool to assess the methodological quality of systematic reviews. J Clin Epidemiol 2009; 62: 1013-1020.	Shea 2009			1
243	Quality assessment of systematic reviews for acupuncture to treat polycystic ovary syndrome. [Chinese]	Methodological	no	Chinese Journal of Evidence-Based Medicine	XIA Youbing	xybd1968@sina.com			2019	2019	amstar	With 2 reviewers hiding the author ’s name, Methodology for inclusion of systematic reviews using the AMSTAR scale [13]	13	Xiong Jun, Chen Rixin. Systematic Evaluation / Meta Analysis Methodology Quality Evaluation Tool AMSTAR. Chinese Journal of Evidence-based Medicine, 2011, 11 (9): 1084-1089.	Xiong 2009			1
244	Quality assessment of systematic reviews regarding dental implant placement on diabetic patients: An overview of systematic reviews.	Methodological	no	Med Oral Patol Oral Cir Bucal	Olavo B. de Oliveira-Neto	olavobarbosa91@gmail.com	31/12/2018	04/02/2019	Jul 2019	2019	amstar	Once papers were included for overview, a method­ological quality assessment was performed by the same reviewers (O.B. and I.O.) using AMSTAR.	11	Shea BJ, Grimshaw JM, Wells GA, Boers M, Andersson N, Hamel C, Porter AC, et al. Development of AMSTAR: a measure­ment tool to assess the methodological quality of systematic reviews. BMC Med Res Methodol. 2007;7:10.	Shea 2007 BMC MRM			1
245	Quality of reporting and fragility index for randomized controlled trials in the vesicoureteral reflux literature: where do we stand?.	Methodological	no	Journal of Pediatric Urology	L.H. Braga	braga@mcmaster.ca	25 September 2018	28 February 2019	7 March 2019	2019	amstar	To compare the quality of reporting of the studies, the OQS was then categorized into studies that met <40% of the reporting criteria as low quality, between 40e70% as moderate quality, and >70% of criteria as high quality, based on the AMSTAR quality rating (Fig. 4) [9].	9	[9] Braga LH, Pemberton J, DeMaria J, Lorenzo AJ. Methodological concerns and quality appraisal of contemporary systematic reviews and meta-analyses in pediatric urology. J Urol 2011;186:266e71.	Shea 2007 BMC MRM			1
246	Quality of systematic reviews of the foods with function claims in Japan: Comparative before- and after-evaluation of verification reports by the consumer affairs agency.	methodological	no	JOURNAL OF UROLOGY	L.H. Braga	braga@mcmaster.ca			Jul 2011	NR	amstar	Methodological quality was assessed using AMSTAR.5,6	6	Shea BJ, Hamel C, Wells GA et al: AMSTAR is a reliable and valid measurement tool to assess the methodological quality of systematic reviews. J Clin Epidemiol 2009; 62: 1013.	Shea 2009			1
247	Quality of systematic reviews published in high-impact otolaryngology journals.	methodological	yes							NR	Amstar-2			Not reported				NA
248	Replicate systematic review and meta-analyses on robotic surgery: a quality appraisal and overlap investigation.	methodological	no	Surgical Endoscopy	Ying‑Hao Sun	yhsun@protonmail.com			10 april 2019	2019	amstar	The methodological quality of all included MAs was assessed with the AMSTAR tool, which is the latest instrument that has been proven to have high reliability and validity for assessing the methodological quality of Mas.	11	Shea BJ, Grimshaw JM, Wells GA, Boers M, Andersson N, Hamel C, Porter AC, Tugwell P, Moher D, Bouter LM (2007) Development of AMSTAR: a measurement tool to assess the methodological quality of systematic reviews. BMC Med Res Methodol 7:10	Shea 2007 BMC MRM			1
249	Reporting quality and statistical analysis of published dose-response meta-analyses was suboptimal: a cross-sectional literature survey.	methodological	no	Journal of Clinical Epidemiology	Zuxun Lu	zunxunlu@yahoo.com		15 July 2019	18 July 2019	2019	amstar	We used the AMSTAR [16] to assess the methodological quality of the included DRMAs.	16	Shea BJ, Grimshaw JM, Wells GA, Boers M, Andersson N, Hamel C, et al. Development of AMSTAR: a measurement tool to assess the methodological quality of systematic reviews. BMC Med Res Methodol 2007;7:10.	Shea 2007 BMC MRM			1
250	The effectiveness of mandibular advancement devices in the treatment of obstructive sleep apnoea in adults: a methodological quality assessment of systematic reviews.	methodological	no	European Journal of Orthodontics	Giulio Alessandri-Bonetti	giulio.alessandri@unibo.it			Aug 2019	2019	Amstar-2	The methodological quality of included SRs was assessed using AMSTAR2, an updated version of AMSTAR; this has been designed to enable a more detailed assessment of SRs, including randomized or non-randomized studies of health care interventions or both (25, 26).	25.6	25.Shea, B.J., Hamel, C., Wells, G.A., Bouter, L.M., Kristjansson, E., Grimshaw, J., Henry, D.A. and Boers, M. (2009) AMSTAR is a reliable and valid measurement tool to assess the methodological quality of systematic reviews. Journal of Clinical Epidemiology, 62, 1013–1020. 26. Shea, B.J., et al. (2017) AMSTAR 2: a critical appraisal tool for systematic reviews that include randomised or non-rand…	Shea 2009	Shea 2017		2
251	The overview of pharmacoeconomic systematic reviews. [Chinese]	methodological	no	Chinese Journal of Evidence-Based Medicine	ZHANG Lingli	zhanglingli@scu.edu.cn			Feb 2019	2019	amstar	x	19?	Xiong Jun, Chen Rixin. Systematic Evaluation / Meta Analysis Methodology Quality Evaluation Tool AMSTAR. Chinese Journal of Evidence-based Medicine, 2011, 11 (9): 1084-1089.	Xiong 2009			1
252	Treating schizophrenia: The quality of evidence behind treatment recommendations and how it can improve.	methodological	no	BMJ Evid Based Med	Austin L Johnson	austin. johnson14@ okstate. Edu			31 oct 2019	2019	amstar	The same reviewers then independently scored each study according to the PRISMA checklist and A Measurement Tool to Assess Systematic Reviews (AMSTAR)11 to assess clarity of reporting and methodological quality, respectively	11	AMSTAR. Assessing the methodological quality of systematic reviews. Available: https:// amstar. ca/ Amstar_ Checklist. php [Accessed 29 May 2019].	AMSTAR website			1
253	Méthodologie et description des revues systématiques et méta-analyses en dermatologie	methodological	yes	Journal of Prosthetic Dentistry					December 2019	2019	Amstar-2	La sélection, l’extraction des données dont PRISMA et AMSTAR 2 ont été effectuées indépendamment par deux auteurs. En fonction des réponses, sur la grille AMSTAR2, le degré de confiance dans les résultats de la RS/MA était classé en élevé, modéré, faible ou trčs Faible.		Not reported				NA
254	"Postage Stamp" Fractures: A Systematic Review of Patient and Suture Anchor Profiles Causing Anterior Glenoid Rim Fractures After Bankart Repair.	OSR	no	Arthroscopy	Darren de SA	darren.desa@medportal.ca	November 9, 2018	February 7, 2019.	Aug 2019	2019	amstar	AMSTAR and Preferred Reporting Items for Systematic Reviews and Meta-analyses guidelines were followed during the review process and are specifically mentioned, where Appropriate.15,16	15	Shea BJ, Grimshaw JM, Wells GA, et al. Development of AMSTAR: A measurement tool to assess the methodological quality of systematic reviews. BMC Med Res Methodol 2007;7:10.	Shea 2007 BMC MRM			1
255	[A systematic review on population-based indicators of the quality of care in formal and informal provider networks and their application in health economic evaluations]. [German]	OSR	no	Z. Evid. Fortbild. Qual. Gesundh.	K. Seibert	kseibert@uni-bremen.de	21. Dezember 2018	28. Juni 2019	19. Juli 2019	2019	amstar	Die Bewertung der methodischen Güte erfolgte für Über-sichtsarbeiten mit dem AMSTAR-Instrument [17],	17	Shea BJ, Hamel C, Wells GA, Bouter LM, Kristjansson E, Grimshaw J,Henry DA, Boers M. AMSTAR is a reliable and valid measurement tool toassess the methodological quality of systematic reviews. J Clin Epidemiol2009;62(10):S1013–20,	Shea 2009			1
256	[Complementary and Alternative Medicine for Breast Cancer Patients: An Overview of Systematic Reviews]. [Japanese]	OSR	no	YAKUGAKU ZASSHI	国韓医学研究院臨床医学部，e大田大学韓医科大学予防 医学教室，f慶熙大学韓医科大学韓方婦人科	soulhus@gmail.com	Nov 14 2018	April 9 2019	2019	2019	amstar	Individuals finally selected Assessing as an Evaluation Tool for Assessing the Quality of Japanese Literature the Methodological Quality of Systematic Reviews (AMSTAR), 12) Evidence level Was analyzed objectively and comprehensively.	12	AMSTAR. ``What is AMSTAR.'':〈https:// amstar.ca/About_Amstar.php〉, cited 27 October, 2018.	AMSTAR website			1
257	[Consequences of alcohol consumption mixed with Energy Drink. Overview of systematic reviews]. [Italian]	OSR	no	studi e ricerche	Luca Giuseppe Re	luca.re030366@gmail.com			2019 oct	2019	amstar	In modo indipendente dai due autori ogni revisione inclusa è stata sottoposta a: 1) valutazione di qualità e rigore metodologico con la AMSTAR Checklist (Shea, et al., 2007), assegnando a punteggi di 8-11, 4-7, 0-3 rispettivamente una qualità alta, moderata, bassa (Ryan, et al., 2014);	hyperlinks	Shea, B.J., Grimshaw, J.M., Wells, G.A., Boers, M., Andersson, N., Hamel, C., et al. (2007) Development of AMSTAR: a measurement tool to assess the methodological quality of systematic reviews. BioMed Central Medical Research Methodology, 7 (10), 1-7.	Shea 2007 BMC MRM			1
258	[Effects of front-of-package nutritional labeling of food and beverages: synopsis of systematic reviewsEfeitos da rotulagem nutricional frontal de alimentos e bebidas: sumario de estudos de revisao sistematica]. [Spanish]	OSR	no	Rev Panam Salud Publica	Adolfo Aramburu	ad.aramburu@gmail.com			2019 aug	2019	Amstar-2	La calidad metodológica de los estudios revisados se evaluó con la herramienta AMSTAR 2 (29).	29	Shea BJ, Reeves BC, Wells G, Thuku M, Hamel C, Moran J, et al. AMSTAR 2: a critical appraisal tool for systematic reviews that include randomised or non-randomised studies of healthcare interventions, or both. BMJ. 2017;358:j4008.	Shea 2017			1
259	[Efficacy of cognitive behavioural therapy in the treatment of psychosis: a meta-review]. [Italian]	OSR	no	Riv Psichiatr	ALBERTO BARBIERI	alberto.barbieri@mediciperidirittiumani.org			2019 sep	2019	Amstar-2	Gli studi selezionati sono stati valutati utilizzando A Measurement Tool to Assess Systematic Reviews (AMSTAR 2), un valido e affidabile strumento composto da 16 item per misurare la qualità metodologica di rassegne sistematiche e meta-analisi37	37	Shea BJ, Reeves BC, Wells G, et al. AMSTAR 2: a critical appraisal tool for systematic reviews that include randomised or non-randomised studies of healthcare interventions, or both. BMJ 2017; 358: j4008	Shea 2017			1
260	[Management of child and adolescent depression in primary care: A systematic meta-review]. [French]	OSR	no	L’Encéphale	D. Driot	damien.driot@dumg-toulouse.fr	12 feb 2019	24 july 2019	2020 feb	2020	R-AMSTAR	Pour les méta analyses et lesrevues systématiques, la qualité du rapport a été évaluée selon lacheck-list PRISMA [22] et la qualité méthodologique selon la grilleR-AMSTAR [26].	26	Kung J, Chiappelli F, Cajulis OO, et al. From systematic reviews to clinical recom-mendations for evidence – Based health care: validation of revised assessmentof multiple systematic reviews (R-AMSTAR) for grading of clinical relevance.Open Dent J 2010;4:84–91.	Kung 2010			1
261	A comprehensive approach to rehabilitation interventions following breast cancer treatment - A systematic review of systematic reviews.	OSR	no	BMC Cancer	L. Rydén	lisa.ryden@med.lu.se			2019 may	2019	Amstar-2	The methodological quality and risk of bias in included SRs was evaluated using the AMSTAR 2 tool [15],	15	Shea BJ, Reeves BC, Wells G, Thuku M, Hamel C, Moran J, Moher D, Tugwell P, Welch V, Kristjansson E, et al. AMSTAR 2: a critical appraisal tool for systematic reviews that include randomised or non-randomised studies of healthcare interventions, or both. BMJ. 2017;358:j4008.	Shea 2017			1
262	A meta-analysis of meta-analyses of the effectiveness of FIFA injury prevention programs in soccer.	OSR	no	Scand J Med Sci Sports	Wesam Saleh A. Al Attar	wsattar@uqu.edu.sa	16 aug 2018	5 aug 2019	2019 dec	2019	amstar	Assessment of Multiple Systematic Reviews (AMSTAR) was used to assess the internal validity of meta‐analyses included in this study.14	14	Shea BJ, Grimshaw JM, Wells GA, et al. Development of AMSTAR: a measurement tool to assess the methodological quality of systematic reviews. BMC Med Res Methodol. 2007;7:10.	Shea 2007 BMC MRM			1
263	A systematic overview of systematic reviews evaluating interventions addressing polypharmacy.	OSR	no	American journal of health-system pharmacy	Laura J.Anderson	anderson.laurajane@gmail.com			2019 oct	2019	amstar	We assessed the methodological quality of each relevant SR using the validated Assessment of Multiple Systematic Reviews (AMSTAR) instrument.15	15	Shea BJ, Grimshaw JM, Wells GA et al. Development of AMSTAR: a measurement tool to assess the methodological quality of systematic reviews. BMC Med Res Methodol. 2007; 7:10.	Shea 2007 BMC MRM			1
264	A systematic review of outcome measures in initial rehabilitation of individuals with newly acquired spinal cord injury: providing evidence for clinical practice guidelines.	OSR	no	EDIZIONIMINERVAMEDICA	Anke Scheel-Sailer	anke.scheel-sailer@paraplegie.ch			2019 oct	2019	amstar	Finally, the AMSTSR(A measurment Tool to Assess Systematic Reviews) appraisal tool was used to examine the methodological quality of systematic reviews.24, 25 Quality assessments were carried out by	24	Shea BJ, Hamel C, Wells GA, Bouter LM, Kristjansson E, Grim­shaw J, et al. AMSTARis a reliable and valid measurement tool to as­sess the methodological quality of systematic reviews. J Clin Epidemiol 2009;62:1013–20.	Shea 2009			1
265	Acute osteomyelitis and septic arthritis in children: a systematic review of systematic reviews.	OSR	no	European Review for Medical and Pharmacological Sciences	A. GIGANTE	a.gigante@univpm.it			2019 apr	2019	Amstar-2	The methodological quality of the systematic reviews that were included in the study was assessed independently by two reviewers using the AMSTAR 2 tool7.	7	Shea BJ, Reeves BC, Wells G, Thuku M, Hamel C, Moran J, Moher D, Tugwell P, Welch V, Kristjanss on E, Henry DA. AMSTAR 2: a critical appraisal tool for systematic reviews that include randomised or non-randomised studies of healthcare interventions, or both. BMJ 2017; 358: j4008.	Shea 2017			1
266	An Overview of Systematic Reviews of Chinese Herbal Medicine for Parkinson's Disease.	OSR	no	Frontiers in Pharmacology	You-Yu Jin	wlsjnk@163.com	16 November 2018	08 February 2019	05 March 2019	2019	amstar	A Measurement Tool to Assess SRs (AMSTAR) (Shea et al., 2007), which consists of 11 items was used to evaluate the methodological quality of all included Srs.	link	Shea, B. J., Grimshaw, J. M., Wells, G. A., Boers, M., Andersson, N., Hamel, C. (2007). Development of AMSTAR: a measurement tool to assess the methodological quality of systematic reviews. BMC Med. Res. Methodol. 7:10. doi: 10.1186/1471-2288-7-10	Shea 2007 BMC MRM			1
267	An overview of systematic reviews of complementary and alternative therapies for infantile colic.	OSR	no	Systematic Reviews	Rachel Perry	Rachel.Perry@bristol.ac.uk			Nov 2019	2019	Amstar-2	The quality of each systematic review was assessed using the newly developed AMSTAR-2 scale (Assessing the methodological quality of systematic reviews [19]).	19	Shea BJ, Reeves BC, Wells G, Thuku M, Hamel C, Moran J, Moher D, Tugwell P, Welch V, Kristjansson E, Henry DA. AMSTAR 2: a critical appraisal tool for systematic reviews that include randomised or non-randomised studies of healthcare interventions, or both. BMJ. 2017;358:j4008.	Shea 2017			1
268	An Overview of Systematic Reviews of Randomized Controlled Trials on Acupuncture Treating Migraine.	OSR	no	Pain Research and Management	Gui-hua Tian	rosetgh@163.com	30 mar 2019	1 july 2019	29 oct 2019	2019	Amstar-2	Methodology and evidence certainty of included SR/MAs: methodological information of SR/MA that recorded in AMSTAR-2 (a measurement tool to assess systematic reviews) [12]	12	B. J. Shea, B. C. Reeves, G. Wells et al., “Amstar 2: a critical appraisal tool for systematic reviews that include randomised or non-randomised studies of healthcare interventions, or both,” BMJ, vol. 358, p. j4008, 2017.	Shea 2017			1
269	An overview of systematic reviews of randomized-controlled trials for preventing necrotizing enterocolitis in preterm infants.	OSR	no	Neonatology	Mohan Pammi	mohanv @ bcm.edu	Sep 17 2019	Oct 27 2019	Dec 13 2019	2019	amstar	The methodological quality of each systematic review was evaluated using a structured tool, the AMSTAR (A Measurement Tool to Assess Systematic Reviews) instrument [24].	24	Shea BJ, Hamel C, Wells GA, Bouter LM, Kristjansson E, Grimshaw J, et al. AMSTAR is a reliable and valid measurement tool to assess the methodological quality of systematic reviews. J Clin Epidemiol. 2009 Oct; 62(10): 1013–20.	Shea 2009			1
270	An umbrella review on the effects of diabetes on implant failure and peri-implant diseases.	OSR	no	Braz. Oral Res. 2019	Poliana Mendes Duarte	poliduarte@yahoo.com	June 5 2019	13 June 2019	Sep 2019	2019	Amstar-2	The evaluation of the methodological quality of the systematic reviews and meta-analyses included was performed using the Assessment of Multiple Systematic Reviews (AMSTAR 2) tool.12	12	Shea BJ, Reeves BC, Wells G, Thuku M, Hamel C, Moran J, et al. AMSTAR 2: a critical appraisal tool for systematic reviews that include randomised or non-randomised studies of healthcare interventions, or both. BMJ. 2017 Sep;358:j4008. https://doi.org/10.1136/bmj.j4008	Shea 2017			1
271	An Update of Systematic Reviews Examining the Effectiveness of Conservative Physiotherapy Interventions for Subacromial Shoulder Pain.	OSR	no	Journal of Orthopaedic & Sports Physical Therapy	Filip Struyf	filip.struyf@uantwerpen.be			Mar 2020	2020	amstar	Quality appraisal was undertaken by the three reviewers independently. The AMSTAR 90 (assessment of multiple systematic reviews) checklist was used for assessing methodological 91 quality. The AMSTAR checklist consists of 11 items with regard to the quality of the review. 92 Each item can be answered with “yes”, “no”, “can’t answer” or “not applicable”33	33	Shea BJ, Grimshaw JM, Wells GA, et al. - Development of AMSTAR: a measurement 455 tool to assess the methodological quality of systematic reviews. - BMC Med Res Methodol. 456 2007 Feb 15;7:10. (- 1471-2288 (Electronic)):- 10.	Shea 2007 BMC MRM			1
272	ANALISIS DE EFECTIVIDAD Y SEGURIDAD DE MIRABEGRON EN PACIENTES CON SINDROME DE VEJIGA HIPERACTIVA.	OSR	yes	VALUE IN HEALTH REGIONAL ISSUES	x					NR	amstar			Not reported				NA
273	Analysis of Systematic Reviews of Medication Adherence Interventions for Persons with HIV, 1996-2017.	OSR	no	AIDS PATIENT CARE and STDs	Cherie R. Rooks-Peck	crookspeck@cdc.gov			Dec 2019	2019	amstar	The 11-item Assessment of Multiple Systematic Reviews (AMSTAR) tool15 was used to assess the quality of each included systematic review.	15	Shea BJ, Grimshaw JM, Wells GA, et al. Development of AMSTAR: A measurement tool to assess the methodological quality of systematic reviews. BMC Med Res Methodol 2007;7:10.	Shea 2007 BMC MRM			1
274	Antenatal and intrapartum interventions for reducing caesarean section, promoting vaginal birth, and reducing fear of childbirth: An overview of systematic reviews.	OSR	no	PLOS ONE	Valerie Smith	smithv1@tcd.ie	March 29, 2019	October 11, 2019	October 24, 2019	2019	Amstar-2	Two pairs of two reviewers (VS & LG and CB & MC) independently assessed the methodological quality of the included reviews and guidelines. The AMSTAR-2 tool (A Measurement Tool to Assess Systematic Reviews (https://amstar.ca/docs/AMSTAR-2.pdf) was used to assess the methodological quality of the included systematic reviews [18].	18	Shea BJ, Reeves BC, Wells G, Thuku M, Hamel C, Moran J, et al. AMSTAR 2: a critical appraisal tool for systematic reviews that include randomised or non-randomised studies of healthcare interventions, or both. BMJ. 2017; 358:j4008. https://doi.org/10.1136/bmj.j4008 PMID: 28935701	Shea 2017			1
275	Antiplatelet Therapy in Peripheral Arterial Disease: An Umbrella Review and Meta-analysis of Preventative and Treatment Outcomes.	OSR	yes	europan journal of vascular & endovascular surgery	x					NR	amstar			Not reported				NA
276	Antipsychotic use and risk of life-threatening medical events: umbrella review of observational studies.	OSR	no	acta psychiatrica scandinavica	Papola D	davide.papola@univr.it		June 24, 2019	Sep 2019	2019	Amstar-2	The quality of included SRs was independently assessed by two reviewers (GO and CG) using AMSTAR-2 (A Measurement Tool to Assess Systematic Reviews), a 16-point assessment tool of the methodological quality of SRs. AMSTAR2 has good inter-rater agreement, test–retest reliability and content validity (17).	17	Shea BJ, Reeves BC, Wells G et al. AMSTAR 2: a critical appraisal tool for systematic reviews that include randomised or non-randomised studies of healthcare interventions, or both. BMJ 2017;358:j4008.	Shea 2017			1
277	Are Corticosteroids Beneficial for Sepsis and Septic Shock? Based on Pooling Analysis of 16 Studies.	OSR	no	Frontiers in Pharmacology	Yu-Ming Niu	niuyuming@yeah.net	25 nov 2018	5 jun 2019	12 july 2019	2019	Amstar-2	Tool to Assess systematic Reviews 2 (AMSTAR 2) (Shea et al., 2017), updated in 2017, added four domains and removed one domain, resulting in the inclusion of 16 items.	link	Shea, B. J., Reeves, B. C., Wells, G., Thuku, M., Hamel, C., Moran, J., et al. (2017). AMSTAR 2: a critical appraisal tool for systematic reviews that include randomised or non-randomised studies of healthcare interventions, or both. BMJ 358, j4008. doi: 10.1136/bmj.j4008	Shea 2017			1
278	Association between diabetes and the outcome of root canal treatment in adults: An umbrella review.	OSR	no	International Endodontic Journal	VENKATESHBABU NAGENDRABABU	venkateshbabu@imu.edu.my			Apr 2020	2020	amstar	methodological quality of included systematic reviews was appraised using the AMSTAR tool (a measurement tool to assess systematic reviews), which consists of 11 items. (Shea et al.	hyperlinks	Shea BJ, Grimshaw JM, Wells GA, et al. (2007) Development of AMSTAR: a measurement tool to assess the methodological quality of systematic reviews. BMC Medical Research Methodology 7, 10.	Shea 2007 BMC MRM			1
279	Association between work and chronic obstructive pulmonary disease review of systematic reviews.	OSR	yes	Occup Environ Med	x					NR	amstar			Not reported				NA
280	AVALIACAO DO USO DA OZONIOTERAPIA EM PACIENTES COM DOR LOMBAR: UM ESTUDO DE METANALISE.	OSR	yes	VALUE IN HEALTH REGIONAL ISSUES	x					NR	amstar			Not reported				NA
281	Benefits and Safety of Tripterygium Glycosides and Total Glucosides of Paeony for Rheumatoid Arthritis: An Overview of Systematic Reviews.	OSR	no	Chin J Integr Med	TAO Qing-wen1	taoqg1@sina.com		December 2, 2018	2019 Sep	2019	amstar	Two authors independently appraised the methodological quality of included SRs using the 'Assessment of Multiple SRs' (AMSTAR) instrument containing 11 items (details in protocol).(13)	13	Shea BJ, Grimshaw JM, Wells GA, Boers M, Andersson N, Hamel C, et al. Development of AMSTAR: a measurement tool to assess the methodological quality of systematic reviews. BMC Med Res Methodol 2007;7:10.	Shea 2007 BMC MRM			1
282	Bifidobacterium may benefit the prevention of necrotizing enterocolitis in preterm infants: A systematic review and meta-analysis.	OSR	no	International Journal of Surgery	Y.-Q. Diao	yqdiao1026@163.com	22 July 2018	23 November 2018	27 November 2018	2018	amstar	Besides, sensitivity analysis was performed to examine the stability of the combined results. The work has been reported in line with PRISMA (Preferred Reporting Items for Systematic Reviews and Meta-Analyses) and AMSTAR (Assessing the methodological quality of systematic reviews) Guidelines.		Not reported				0
283	Breastfeeding and maternal health outcomes: A review of systematic reviews.	OSR	yes	BREASTFEEDING MEDICINE	x					NR	Amstar-2			Not reported				NA
284	Can risk be predicted? An umbrella systematic review of current risk prediction models for cardiovascular diseases, diabetes and hypertension.	OSR	no	BMJ open	Professor Leonardo Palombi	palombi@ uniroma2. It	05 March 2019	19 November 2019	Decembar 19 2019	2019	amstar	Quality assessment of individual studies was performed by applying the AMSTAR tool.15	15	Sharif MO, Janjua-Sharif FN, Ali H, et al. Systematic reviews explained: AMSTAR-how to tell the good from the bad and the ugly. Oral Health Dent Manag 2013;12:9–16.	Sharif 2013			1
285	Clinical effectiveness and safety of acupotomy: An overview of systematic reviews. [Review]	OSR	no	Complementary Therapies in Clinical Practice	C.-Y. Kwon	beanalogue@naver.com	20 March 2019	3 july 2019	Aug 2019	2019	amstar	Using the assessment of multiple systematic reviews (AMSTAR) instrument [23], two researchers (CYK and SHY) independently assessed the quality of included reviews.	23	[23] B.J. Shea, J.M. Grimshaw, G.A. Wells, et al., Development of AMSTAR: a measurement tool to assess the methodological quality of systematic reviews, BMC Med. Res. Methodol. 7 (2007) 10.	Shea 2007 BMC MRM			1
286	Clinical performance of zirconia implants: A meta-review. [Review]	OSR	no	JOURNAL OF PROSTHETIC DENTISTRY	Kelvin Ian Afrashtehfar	kelvin.afrashtehfar@zmk.unibe.ch			23 aug 2019	2019	amstar	and together assessed the methodological quality of each review using the Assessing the Methodological Quality of Systematic Reviews (AMSTAR) checklist tool, with differences in opinion resolved by discussion until consensus was reached. The AMSTAR checklist is a research-based tool comprising 11 questions. Each AMSTAR item is scored with a “yes,” “no,” “can’t answer,” or “not applicable.”22		Shea BJ, Grimshaw JM, Wells GA, Boers M, Andersson N, Hamel C, et al. Development of AMSTAR: a measurement tool to assess the methodological quality of systematic reviews. BMC Med Res Methodol 2007	Shea 2007 BMC MRM			1
287	Cognitive interventions for mild cognitive impairment and dementia: An overview of systematic reviews.	OSR	no	Complementary Therapies in Medicine	X. Han	xmhan123@163.com	6 june 2019	22 sep 2019	25 sep 2019	2019	Amstar-2	Three reviewers (WBH, MXL and MW) independently assessed the quality of included SRs/MAs using the Assessing the Methodological Quality of Systematic Reviews 2 (AMSTAR-2) checklist. AMSTAR-2 contains 16 items, among which seven are critical domains.18	18	Shea BJ, Reeves BC, Wells G, et al. AMSTAR 2: a critical appraisal tool for systematic reviews that include randomised or non-randomised studies of healthcare interventions, or both. BMJ. 2017;358 j4008-j4008	Shea 2017			1
288	Comparing the anaesthetic efficacy of articaine with lidocaine in patients with irreversible pulpitis: An umbrella review.	OSR	no	International Endodontic Journal	V Nagendrababu	venkateshbabu@imu.edu.my			Sep 2019	2019	amstar	AMSTAR - A MeaSurement Tool to Assess systematic Reviews. AMSTAR is a reliable and valid instrument, which contains 11 items in a checklist that is used to conduct and critically appraise systematic reviews (Shea et al. 2007, 2009). The aim of AMSTAR is to improve the methodological quality of the reviews for the benefit of authors, referees, editors, and readers.	link	Shea BJ, Grimshaw JM, Wells GA, et al. (2007) Development of AMSTAR: a measurement tool to assess the methodological quality of systematic reviews. BMC Medical Research Methodology 7, 10.	Shea 2007 BMC MRM			1
289	Complementary and alternative medicine for breast cancer patients: An overview of systematic reviews. [Japanese]	OSR	no	YAKUGAKU ZASSHI	国韓医学研究院臨床医学部，e大田大学韓医科大学予防 医学教室，f慶熙大学韓医科大学韓方婦人科	soulhus＠gmail.com			2019	2019	amstar	An Overview of Systematic Reviews). 10,11) Individuals finally selected Assessing as an Evaluation Tool for Assessing the Quality of Japanese Literature the Methodological Quality of Systematic Reviews (AMSTAR), 12) Evidence level Was analyzed objectively and comprehensively.	12	AMSTAR. ``What is AMSTAR.'':〈https:// amstar.ca/About_Amstar.php〉, cited 27 October, 2018.	AMSTAR website			1
290	Correlation between gene polymorphism and blood concentration of calcineurin inhibitors in renal transplant recipients: An overview of systematic reviews.	OSR	no	medicine	Lin Sun	sunlinhx@163.com	6 december 2018	25 may 2019	Jun 2019	2019	amstar	methodological quality of systematic reviews (AMSTAR) scale, an externally valid and reliable 11-item questionnaire with “yes,” “no,” “can’t answer,” and “not applicable” choices.[6]	6	Shea BJ, Grimshaw JM, Wells GA, et al. Development of AMSTAR: a measurement tool to assess the methodological quality of systematic reviews. BMC Med Res Methodol 2007;7:10.	Shea 2007 BMC MRM			1
291	Current Knowledge on Correlations Between Highly Prevalent Dental Conditions and Chronic Diseases: An Umbrella Review.	OSR	No	Preventing chronic disease	Max W. Seitz	max.seitz@med.uni-heidelberg.de	Not reported	Not reported	2019 Sep 26	2019	AMSTAR	The 2 reviewers independently assessed the methodologic quality of the identified studies using the AMSTAR 11-point checklist (18), a measurement tool for assessing the quality of reporting of systematic reviews	18	Shea BJ, Grimshaw JM, Wells GA, Boers M, Andersson N, Hamel C, et al. Development of AMSTAR: a measurement tool to assess the methodological quality of systematic reviews. BMC Med Res Methodol 2007;7(1):10	Shea 2007 BMC MRM			1
292	Current state of evidence for endolymphatic sac surgery in Meniere's disease: a systematic review.	OSR	No	Acta Oto-Laryngologica	Louise Devantier	louisedevantier@clin.au.dk	14 June 2019	6 August 2019	5 September 2019	2019	AMSTAR	The quality of the included systematic review was assessed using the AMSTAR tool	8	Shea BJ, Grimshaw JM, Wells GA, et al. Development of AMSTAR: a measurement tool to assess the methodological quality of systematic reviews. BMC Med Res Methodol. 2007;7: 10.	Shea 2007 BMC MRM			1
293	Diagnostic, medical, and surgical interventions that reduce emergency hospital admissions: A systematic review of systematic reviews of 215 randomized controlled trials.	OSR	Yes	Canadian Journal of Emergency Medicine	Not reported	Not reported	Not reported	Not reported	May 2019	2019	AMSTAR	The quality of reviews was assessed using AMSTAR	Not reported	Not reported				NA
294	EFECTIVIDAD DE INTERVENCIONES DE EDUCACION SEXUAL EN ADOLESCENTES: REVISION DE REVISIONES.	OSR	Yes	Value in Health Regional Issues	Not reported	Not reported	Not reported	Not reported	October 2019	2019	AMSTAR-2	Se realizo evaluacion de calidad a traves de herramienta AMSTAR II	Not reported	Not reported				NA
295	Effect of Isoflavones and Genistein on Glucose Metabolism in Peri- and Post-Menopausal Women: An Overview of Meta-Analysis. [Review]	OSR	No	Journal of menopausal medicine	Masumeh Ghazanfarpour	Masoumeh.Ghazanfarpour@yahoo.com	January 3, 2018	December 14, 2018	2019 Jun 5	2019	AMSTAR	The same assessors appraised the methodological quality of each meta-analysis of randomized controlled trials using the AMSTAR (a measurement tool to assess reviewer), which contains 11 items developed by Oxman et al. [7] to assess the methodological quality	7	Oxman AD, Schünemann HJ, Fretheim A. Improving the use of research evidence in guideline development: 8. Synthesis and presentation of evidence. Health Res Policy Syst. 2006;4:20.	Oxman 2006			1
296	Effect of medication reconciliation interventions on outcomes: A systematic overview of systematic reviews.	OSR	No	American journal of health-system pharmacy	Laura J. Anderson	anderson.laurajane@gmail.com	Not reported	Not reported	02 December 2019	2019	AMSTAR	We assessed the methodological quality of each relevant systematic review with the Assessment of Multiple Systematic Reviews (AMSTAR) instrument	14	Shea BJ, Grimshaw JM, Wells GA et al. Development of AMSTAR: a measurement tool to assess the methodological quality of systematic reviews. BMC Med Res Methodol. 2007; 7:10	Shea 2007 BMC MRM			1
297	Effectiveness of ergonomic training to reduce physical demands and musculoskeletal symptoms - An overview of systematic reviews.	OSR	No	International Journal of Industrial Ergonomics	Ana Lucy Rodrigues Ferreira Faisting	lucy.ferreira.fisio@gmail.com	25 January 2019	5 September 2019	14 October 2019	2019	AMSTAR	The evaluation of methodological quality was performed through the AMSTAR (Assessing the Methodological Quality of Systematic Reviews) scale		Shea, B.J., Grimshaw, J.M., Wells, G.A., et al., 2007. Development of AMSTAR: a measurement tool to assess the methodological quality of systematic reviews. BMC Med. Res. Methodol. 7 (10)	Shea 2007 BMC MRM			1
298	Effectiveness of interventions targeting self-regulation to improve adherence to chronic disease medications: A meta-review of meta-analyses.	OSR	No	Health Psychology Review	Tracey Wilson	Tracey.Wilson@downstate.edu	21 Jul 2019	16 Dec 2019	19 Dec 2019	2019	AMSTAR-2	Two independent reviewers used the AMSTAR 2 instrument (Shea et al., 2017) to assess the quality of the included meta-analyses;		Shea, B. J., Reeves, B. C., Wells, G., Thuku, M., Hamel, C., Moran, J., . . . Kristjansson, E. (2017). Amstar 2: A critical appraisal tool for systematic reviews that include randomised or non-randomised studies of healthcare interventions, or both. British Medical Journal, 358, j4008. doi: 10.1136/bmj.j4008	Shea 2017			1
299	Effectiveness of percutaneous adhesiolysis in post lumbar surgery syndrome: A systematic analysis of findings of systematic reviews.	OSR	No	Pain Physician	Laxmaiah Manchikanti	drlm@thepainmd.com	05-30-2019	06-25-2019	July 2019	2019	AMSTAR	Risk of bias and methodological and reporting quality assessment was performed utilizing 3 tools: AMSTAR, PRISMA, and SIGN	59	A Measurement Tool to Assess Systematic Reviews (AMSTAR). https://amstar.ca/	AMSTAR website			1
300	Effects of exercise in people with haemophilia: An umbrella review of systematic reviews and meta-analyses.	OSR	No	Haemophilia	Alexandro Andrade	alexandro.andrade.phd@gmail.com	5 September 2019	5 October 2019	2019 Oct 30	2019	AMSTAR-2	The methodological quality of each systematic review was assessed using the Assessing the Methodological Quality of Systematic Reviews (AMSTAR 2, an update of AMSTAR).	18.19	18. Shea BJ, Reeves BC, Wells G, et al. AMSTAR 2: a critical appraisal tool for systematic reviews that include randomised or non‐randomised studies of healthcare interventions, or both. BMJ. 2017;358:j4008. 19. Shea BJ, Hamel C, Wells GA, et al. AMSTAR is a reliable and valid measurement tool to assess the methodological quality of systematic reviews. J Clin Epidemiol. 2009;62(10):1013‐1020.	Shea 2017	Shea 2009		2
301	Efficacy and safety of empagliflozin in the treatment of type 2 diabetes mellitus: an evidence-based evaluation. [Chinese]	OSR	No	Chinese Journal of New Drugs	Liu T.-B	bbjiansheng@sohu.com	Not reported	Not reported	Not reported	NR	AMSTAR-2	Two reviewers independently screened literatures, extracted data according to inclusion and exclusion criteria and assessed methodological quality using AMSTAR II.		Not reported				0
302	Efficacy of platelet-rich plasma for non-transfusion use: Overview of systematic reviews.	OSR	No	International journal of clinical practice	Daniela Vianna Pachito	pachito@uol.com.br	24 April 2019	7 August 2019	13 August 2019	2019	AMSTAR-2	Critical appraisal of the included SRs was performed according to all 16 items of the AMSTAR 2 tool	14	Shea BJ, Reeves BC, Wells G, et al. AMSTAR 2: a critical appraisal tool for systematic reviews that include randomised or non‐ randomised studies of healthcare interventions, or both. BMJ. 2017;358:j4008	Shea 2017			1
303	Efficacy of population-wide diabetes and obesity prevention programs: An overview of systematic reviews on proximal, intermediate, and distal outcomes and a meta-analysis of impact on BMI.	OSR	No	Obesity reviews	Samantha Roberts	samantha.roberts@gtc.ox.ac.uk	7 May 2018	9 July 2018	30 April 2019	2019	AMSTAR	Quality of systematic reviews was assessed by two reviewers (S.R. and L.P. or J.C.) using the AMSTAR tool	27	Shea BJ, Hamel C, Wells GA, et al. AMSTAR is a reliable and valid measurement tool to assess the methodological quality of systematic reviews. J Clin Epidemiol. 2009;62(10):1013‐1020	Shea 2009			1
304	Environmental Risk Factors for Inflammatory Bowel Diseases: An Umbrella Review of Meta-analyses.	OSR	No	Gastroenterology	Stefanos Bonovas	sbonovas@gmail.com	December 14, 2018	April 15, 2019	2019 Apr 20	2019	AMSTAR-2	We assessed the methodologic quality of each meta-analysis using AMSTAR (ie, A Measurement Tool to Assess Systematic Q9 Reviews) 2, a strict, validated, and reliable measurement tool, for the evaluation of systematic reviews and meta-analyses	10	Shea BJ, Reeves BC, Wells G, et al. AMSTAR 2: a critical appraisal tool for systematic reviews that include randomised or non-randomised studies of healthcare interventions, or both. BMJ 2017;358:j4008	Shea 2017			1
305	Evidence mapping based on systematic reviews of therapeutic interventions for soft tissue sarcomas.	OSR	No	Clinical and translational oncology	M. Ballesteros	mopbasilva2015@gmail.com	26 January 2019	22 February 2019	14 March 2019	2019	AMSTAR	The quality of included SR was evaluated by two independent reviewers (MB, NM) using the AMSTAR tool	17	Shea BJ, Grimshaw JM, Wells GA, Boers M, Andersson N, Hamel C, et al. Development of AMSTAR: a measurement tool to assess the methodological quality of systematic reviews. BMC Med Res Methodol. 2007;7:10	Shea 2007 BMC MRM			1
306	Exercise as Medicine for Mental and Substance Use Disorders: A Meta-review of the Benefits for Neuropsychiatric and Cognitive Outcomes.	OSR	No	Sports medicine	Brendon Stubbs	brendon.stubbs@kcl.ac.uk	Not reported	Not reported	20 September 2019	2019	AMSTAR	two independent authors assessed the quality of the systematic reviews and meta-analyses using the AMSTAR and AMSTAR+ tool [53–55]. The AMSTAR is a reliable and valid tool to capture the methodological quality of meta-analyses but does not capture key quality indicators of the meta-analysed trials. Thus, in accordance with previous meta-reviews [25, 56] we used the AMSTAR+ which has six additiona…	53-55	53. Shea BJ, Hamel C, Wells GA, et al. AMSTAR is a reliable and valid measurement tool to assess the methodological quality of systematic reviews. J Clin Epidemiol. 2009;62(10):1013–20. 54. Shea BJ, Grimshaw JM, Wells GA, et al. Development of AMSTAR: a measurement tool to assess the methodological quality of systematic reviews. BMC Med Res Methodol. 2007;7:10–7. 55. Sharif MO, Janjua-Sharif FN, …	Shea 2009	Shea 2007 BMC MRM	Sharif 2013	3
307	Gene promoter methylation and cancer: An umbrella review.	OSR	No	Gene	Michael Chourdakis	mhourd@gapps.auth.gr	28 February 2019	11 June 2019	13 June 2019	2019	AMSTAR	Lastly, all studies that were included in our analysis were independently evaluated by two reviewers (EB and MK) using AMSTAR		Shea, B.J., Grimshaw, J.M., Wells, G.A., et al., 2007. Development of AMSTAR: a measurement tool to assess the methodological quality of systematic reviews. BMC Med. Res. Methodol. 7, 10.	Shea 2007 BMC MRM			1
308	Ginger for health care: An overview of systematic reviews.	OSR	No	Complementary therapies in medicine	X. Liu	18219716772@163.com	19 March 2019	3 June 2019	05 June 2019	2019	AMSTAR-2	The methodological quality of included SRs/MAs was appraised by the AMSTAR-2 (Assessing the Methodological Quality of Systematic Reviews 2),17 which was a reliable and validated tool for critically appraising SRs of randomized controlled clinical trials (RCTs), or nonrandomised studies, or both	17	Shea BJ, Reeves BC, Wells G, et al. AMSTAR 2: A critical appraisal tool for systematic reviews that include randomised or non-randomised studies of healthcare interventions, or both. BMJ. 2017;21(September358):j4008	Shea 2017			1
309	Health Behaviour Change in Cardiovascular Disease Prevention and Management: Meta-Review of Behaviour Change Techniques to Affect Self-Regulation.	OSR	No	Health Psychology Review	Jerry Suls	jsuls@northwell.edu	11 Jun 2019	06 Nov 2019	29 Nov 2019	2019	AMSTAR-2	Eppi-Reviewer (Thomas, Brunton, & Graziosi, 2010) enabled the literature screening and the survey function in RedCap (Harris et al, 2009) facilitated data extraction, including AMSTAR 2 quality assessment.		Shea, B. J., Grimshaw, J. M., Wells, G. A., Boers, M., Andersson, N., Hamel, C.,…Bouter, L. M. (2007). Development of AMSTAR: A measurement tool to assess the methodological quality of systematic reviews. BMC Medical Research Methodology, 7, 10. doi:10.1186/1471-2288-7-10	Shea 2017			1
310	Health outcomes associated with Zika virus infection in humans: a systematic review of systematic reviews.	OSR	No	BMJ open	Dr Raphael Ximenes	raphael.ximenes@theta.utoronto.ca	June 12, 2019	September 27, 2019	November 3, 2019	2019	AMSTAR-2	We used the AMSTAR 2 (A MeaSurement Tool to Assess Systematic Reviews 2) tool to critically appraise the included SRs	14	Shea BJ, Reeves BC, Wells G, et al. . AMSTAR 2: a critical appraisal tool for systematic reviews that include randomised or non-randomised studies of healthcare interventions, or both. BMJ 2017.	Shea 2017			1
311	Hierarchy of surgical stability in orthognathic surgery: overview of systematic reviews.	OSR	No	International journal of oral and maxillofacial surgery	Haas Junior OL	olhj@hotmail.com	Not reported	March 6, 2019	March 23, 2019	2019	AMSTAR-2	The AMSTAR 2 tool was used to ascertain the potential for risk of bias in the secondary studies included	10	Shea BJ, Reeves BC, Wells G, Thuku M, Hamel C, Moran J, Moher D, Tugwell P, Welch V, Kristjansson E, Henry DA. AMSTAR 2: a critical appraisal tool for systematic reviews that include randomised or non-randomised studies of healthcare interventions, or both. BMJ 2017;358:j4008	Shea 2017			1
312	How safe are topical corticosteroids used in atopic eczema? an overview of systematic reviews.	OSR	Yes	British Journal of Dermatology	Not reported	Not reported	Not reported	Not reported	July 2019	2019	AMSTAR-2	Most reviews (n = 31) were of low or critically low quality according to AMSTAR-2, mainly due to no protocol		Not reported				NA
313	Impact of medication reconciliation on health outcomes: An overview of systematic reviews. [Review]	OSR	No	Research in Social & Administrative Pharmacy	Guisado-Gil AB	anaguigil@gmail.com	13 July 2019	15 October 2019	17 October 2019	2019	AMSTAR-2	The quality-assessment tool known as A Measurement Tool to Assess Systematic Reviews 2 (AMSTAR 2)was used to assess the quality and risk of bias in the studies included	13	Shea BJ, Reeves BC, Wells G, et al. AMSTAR 2: a critical appraisal tool for systematic reviews that include randomised or non-randomised studies of healthcare interventions, or both. BMJ. 2017;358:j4008. doi 10.1136/bmj.j4008.	Shea 2017			1
314	Impact of nutrition interventions for reduction of maternal anemia in low and middle income countries-an evidence summary.	OSR	Yes	Annals of Nutrition and Metabolism	Not reported	Not reported	Not reported	Not reported	July 2019	2019	AMSTAR	Standardized tool AMSTAR was used for methodological quality appraisal		Not reported				NA
315	Impact of Political Economy on Population Health: A Systematic Review of Reviews.	OSR	No	American journal of public health	Gerry McCartney	gmccartney@nhs.net	Not reported	Not reported	June 2019	2019	AMSTAR-2	We undertook critical appraisal of all studies deemed to meet the inclusion and exclusion criteria by using modified Assessing the Methodological Quality of Systematic Reviews (AMSTAR) criteria	55	Shea BJ, Reeves BC, Wells G, et al. AMSTAR 2: a critical appraisal tool for systematic reviews that include randomised or non-randomised studies of healthcare interventions, or both. BMJ. 2017;358:j4008	Shea 2017			1
316	Influence of Diabetes on the Survival Rate and Marginal Bone Loss of Dental Implants: An Overview of Systematic Reviews.	OSR	No	Journal of Oral Implantology	Juliana Raposo SoutoMaior	julianarsmaior@yahoo.com.br	Not reported	Not reported	2019 May 1	2019	AMSTAR-2	The included studies were assessed for risk of bias using the AMSTAR 2 scale. This tool developed by Shea et al	14	Shea BJ, Reeves BC, Wells G, Thuku M, Hamel C, Moran J, Moher D, Tugwell P, Welch V, Kristjansson E, Henry DA. AMSTAR 2: a critical appraisal tool for systematic reviews that include randomised or non-randomised studies of healthcare interventions, or both. BMJ 2017;358:j4008.	Shea 2017			1
317	Insufficient Reporting of Factors Associated With Exercise Referral Scheme Uptake, Attendance, and Adherence: A Systematic Review of Reviews.	OSR	No	Journal of physical activity & health	Galloway SD	s.d.r.galloway@stir.ac.uk	Not reported	Not reported	August 2019	2019	AMSTAR	The AMSTAR (A Measurement Tool to Assess Systematic Reviews) criteria was used to grade reviews.	31	Shea BJ, Grimshaw JM, Wells GA, Boers M, Andersson N, Hamel, C, Porter AC, Tugwell P, Moher D, Bouter LM. Development of AMSTAR: a measurement tool to assess the methodological quality of systematic reviews. BMC Medical Research Methodology,2007;7(10):1-7	Shea 2007 BMC MRM			1
318	Intratympanic Steroid for Meniere's Disease: A Systematic Review.	OSR	No	Otology and neurotology	Louise Devantier	louisedevantier@clin.au.dk	Not reported	Not reported	July 2019	2019	AMSTAR	The quality of the included systematic reviews was assessed using the AMSTAR tool (15), to ensure methodological rigidity of the reviews that we based our subsequent search upon.	15	Shea BJ, Grimshaw JM, Wells GA, et al. Development of AMSTAR: a measurement tool to assess the methodological quality of systematic reviews. BMC Med Res Methodol 2007;7:10	Shea 2007 BMC MRM			1
319	Is articaine more effective than lidocaine in patients with irreversible pulpitis? An umbrella review. [Review]	OSR	No	International endodontic journal	V. Nagendrababu	venkateshbabu@imu.edu.my	Not reported	Not reported	2019 Oct 23	2019	AMSTAR	Two independent reviewers (VN, SP) appraised themethodological quality of included systematic reviewsusing the AMSTAR tool (a measurement tool toassess systematic reviews; Shea et al. 2007).		Shea BJ, Grimshaw JM, Wells GA et al. (2007) Developmentof AMSTAR: a measurement tool to assess the method-ological quality of systematic reviews. BMC MedicalResearch Methodology 7,10–000.	Shea 2007 BMC MRM			1
320	Laser therapy for recurrent aphthous stomatitis: an overview.	OSR	No	Clinical oral investigations	Eliete Neves Silva Guerra	elieteneves.unb@gmail.com	11 February 2019	6 November 2019	12 November 2019	2019	AMSTAR-2	The risk of bias (RoB) of included SR was assessed by the Measurement Tool to Assess the Methodological Quality of Systematic Reviews 2 (AMSTAR 2)	21	Shea BJ, Reeves BC, Wells G, Thuku M, Hamel C, Moran J, Moher D, Tugwell P, Welch V, Kristjansson E, Henry DA (2017) AMSTAR 2: a critical appraisal tool for systematic reviews that include randomised or non-randomised studies of healthcare interventions, or both. BMJ 358:j4008.	Shea 2017			1
321	Management of child and adolescent depression in primary care: A systematic meta-review.	OSR	No	L’Encéphale	Damien Driot	damien.driot@dumg-toulouse.fr	12 February 2019	24 July 2019	25 September 2019	2019	R-AMSTAR	Pour les méta analyses et les revues systématiques, la qualité du rapport a été évaluée selon la check-list PRISMA [22] et la qualité méthodologique selon la grille R-AMSTAR [26]	26	Kung J, Chiappelli F, Cajulis OO, et al. From systematic reviews to clinical recommendations for evidence – Based health care: validation of revised assessment of multiple systematic reviews (R-AMSTAR) for grading of clinical relevance. Open Dent J 2010;4:84–91.	Kung 2010			1
322	Massage for Pain: An evidence map.	OSR	No	JOURNAL OF ALTERNATIVE AND COMPLEMENTARY MEDICINE	Isomi M. Miake-Lye	isomi.miake-lye@va.gov	Not reported	Not reported	9 May 2019	2019	AMSTAR	Each systematic review was assessed using a modified version of the Assessing the Methodological Quality of Systematic Reviews (AMSTAR) criteria	22	Shea BJ, Grimshaw JM, Wells GA, et al. Development of AMSTAR: A measurement tool to assess the methodological quality of systematic reviews. BMC Med Res Methodol 2007;7:1.	Shea 2007 BMC MRM			1
323	Mesenchymal stem cells: why intra-articular? A systematic review of animal studies and clinical evidence on MSC for knee osteoarthritis.	OSR	Yes	Osteoarthritis and Cartilage	Not reported	Not reported	Not reported	Not reported	April 2019	2019	AMSTAR	The methodological quality and risk of bias of included systematic reviews was assessed by AMSTAR instrument		Not reported				NA
324	Milk and Dairy Product Consumption and Risk of Mortality: An Overview of Systematic Reviews and Meta-Analyses.	OSR	No	Advances in nutrition	Celia Alvarez-Bueno	celia.alvarezbueno@uclm.es	05 July 2018	17 December 2018	15 May 2019	2019	AMSTAR-2	The AMSTAR 2 tool (9) was used to evaluate the risk of bias in each study included.	9	Shea BJ, Reeves BC, Wells G, Thuku M, Hamel C, Moran J, Moher D, Tugwell P, Welch V, Kristjansson E, et al. AMSTAR 2: a critical appraisal tool for systematic reviews that include randomised or non-randomised studies of healthcare interventions, or both. BMJ 2017;358:j4008	Shea 2017			1
325	No consensus on causality of spine postures or physical exposure and low back pain: A systematic review of systematic reviews.	OSR	No	Journal of Biomechanics	Christopher T.V. Swain	Chris.swain@cancervic.org.au	Not reported	9 August 2019	13 August 2019	2019	AMSTAR-2	The second iteration of the assessment of multiple reviews (AMSTAR) tool (Shea et al., 2017) was utilised by two independent assessors (CTVS and FP) to critically appraise the quality		Shea, B.J., Reeves, B.C., Wells, G., Thuku, M., Hamel, C., Moran, J., Moher, D., Tugwell, P., Welch, V., Kristjansson, E., Henry, D.A., 2017. AMSTAR 2: a critical appraisal tool for systematic reviews that include randomised or non-randomised studies of healthcare interventions, or both. BMJ (Clin. Res. Ed.) 358. j4008–j4008.	Shea 2017			1
326	Non-pharmacological interventions for spasticity in adults: An overview of systematic reviews.	OSR	No	Annals of physical and rehabilitation medicine	Fary Khan	fary.khan@mh.org.au	22 August 2017	4 October 2017	16 October 2017	2017	AMSTAR	The methodological quality of included reviews was assessed using Assessment of Multiple Systematic Reviews (AMSTAR) appraisal tool by two reviewers (BA, FA) independently	34	Shea BJ, Grimshaw JM, Wells GA, Boers M, Andersson N, Hamel C, et al. Development of AMSTAR: a measurement tool to assess the methodological quality of systematic reviews. BMC Med Res Methodol 2007;7:10	Shea 2007 BMC MRM			1
327	Optimal Duration of Dual Antiplatelet Therapy Following Percutaneous Coronary Intervention: An Umbrella Review.	OSR	No	Canadian journal of cardiology	Dr George A. Wells	gawells@ottawaheart.ca	April 20, 2018	January 18, 2019	February 06, 2019	2019	AMSTAR	The quality of the included SRs was assessed by the use of the A Measurement Tool to Assess Systematic Reviews (AMSTAR) checklist	17	. Shea BJ, Grimshaw JM, Wells GA, et al. Development of AMSTAR: a measurement tool to assess the methodological quality of systematic reviews. BMC Med Res Methodol 2007;7:10.	Shea 2007 BMC MRM			1
328	Oral iron-based interventions for prevention of critical outcomes in pregnancy and postnatal care: An overview and update of systematic reviews.	OSR	No	Journal of evidence-based medicine	Iosief Abraha	iosief_a@yahoo.it	23 July 2018	23 February 2019	29 May 2019	2019	AMSTAR	Pairs of overview authors independently assessed the methodological quality of included reviews using the AMSTAR (A Measurement Tool to Assess Reviews) tool. AMSTAR appraises the quality of reviews using the following 11 items:	16	Shea BJ, Grimshaw JM, Wells GA, et al. Development of AMSTAR: a measurement tool to assess the methodological quality of systematic reviews. BMC Med Res Methodol. 2007;7:10.	Shea 2007 BMC MRM			1
329	Osteoarthritis Year in Review 2019: Rehabilitation and Outcomes. [Review]	OSR	No	Osteoarthritis and cartilage	M.R. Maly	mrmaly@uwaterloo.ca	July 31, 2019	November 18, 2019	December 23, 2019	2019	AMSTAR-2	Also, systematic reviews and meta-analyses were evaluated using A MeaSurement Tool to Assess systematic Reviews 2 (AMSTAR 2)	27, 28	27. Shea BJ, Reeves BC, Wells G, Thuku M, Hamel C, Moran J, et al. AMSTAR 2: a critical appraisal tool for systematic reviews that include randomised or non-randomised studies of healthcare interventions, or both. BMJ (Clinical research ed). 2017;358:j4008. 28. Lorenz RC, Matthias K, Pieper D, Wegewitz U, Morche J, Nocon M, et al. A psychometric study found AMSTAR 2 to be a valid and moderately r…	Shea 2017	Lorenz 2019		2
330	Overview of meta-analyses: The impact of dietary lifestyle on stroke risk.	OSR	No	International journal of environmental research and public health	Emma Altobelli	emma.altobelli@cc.univaq.it	12 August 2019	20 September 2019	25 September 2019	2019	AMSTAR-2	The quality of the meta-analyses was assessed using the AMSTAR 2 scale by Shea et al. [	32	Shea, B.J.; Reeves, B.C.; Wells Thuku, M.; Hamel, C.; Moran, J.; Moher, D.; Tugwell, P.; Welch, V.; Kristjansson, E.; Henry, D.A. AMSTAR 2: A critical appraisal tool for systematic reviews that include randomised or non-randomised studies of healthcare interventions, or both. BMJ 2017, 358, j4008.	Shea 2017			1
331	Overview of review on the prevention and treatment of breast cancer-related lymphedema. [Chinese]	OSR	No	Chinese Journal of Cancer Prevention and Treatment	Wang Y.-X	631526014@qq.com	Not reported	Not reported	28 Apr 2019	2019	AMSTAR	Two researchers independently screened literature,extracted information and used AMSTAR to evaluate the quality of included studies		Not reported				0
332	Overview of systematic reviews with meta-analyses on acupuncture in post-stroke cognitive impairment and depression management.	OSR	No	Integrative medicine research	Caroline Yik-fong Hung	carolinehyf@gmail.com	4 March 2019	1 May 2019	15 May 2019	2019	AMSTAR-2	Methodological quality of all included SRs was assessed using Assessing the Methodological Quality of Systematic Reviews (AMSTAR 2	49	Shea BJ, Reeves BC, Wells G, Thuku M, Hamel C, Moran J, et al. AMSTAR 2: a critical appraisal tool for systematic reviews that include randomised or nonrandomised studies of healthcare interventions, or both. BMJ 2017;21:358, j4008	Shea 2017			1
333	Patient Portals Facilitating Engagement With Inpatient Electronic Medical Records: A Systematic Review.	OSR	No	JOURNAL OF MEDICAL INTERNET RESEARCH	Monika Janda	m.janda@uq.edu.au	Not reported	Not reported	2019 Apr 11	2019	AMSTAR-2	Two authors independently scored each article’s quality using the most recent version of A Measurement Tool to Assess Systematic Reviews (AMSTAR 2)	21	Shea BJ, Reeves BC, Wells G, Thuku M, Hamel C, Moran J, et al. AMSTAR 2: a critical appraisal tool for systematic reviews that include randomised or non-randomised studies of healthcare interventions, or both. BMJ 2017 Dec 21;358:j4008	Shea 2017			1
334	Polymorphisms of methalenetetrahydrofolate reductase in recurrent pregnancy loss: an overview of systematic reviews and meta-analyses.	OSR	No	Journal of Assisted Reproduction and Genetics	Xin Feng	fengxin1115@126.com	20 November 2018	2 May 2019	28 June 2019	2019	AMSTAR	We assessed the methodological quality of systematic reviews and meta-analyses with Assessment of Multiple Systematic Reviews (AMSTAR)	6	Jr Faggion CM. Critical appraisal of AMSTAR: challenges, limitations, and potential solutions from the perspective of an assessor. J BMC Med Res Methodol 2015;15:63.	Faggion 2015			1
335	Potential risks of rare serious adverse effects related to long-term use of bisphosphonates: An overview of systematic reviews.	OSR	No	Journal of clinical pharmacy and therapeutics	Jian Li	15521041785@163.com	2 June 2019	20 August 2019	13 October 2019	2019	AMSTAR	The methodological quality of each systematic review was assessed by using the Assessment of Multiple Systematic Reviews (AMSTAR) tool.	14, 15	14. Shea B, Hamel C, Wells GA, et al. AMSTAR is a reliable and valid measurement tool to assess the methodological quality of systematic reviews[J]. J Clin Epidemiol. 2009;62(10):1013‐1020. 15. Shea B, Grimshaw JM, Wells GA, et al. Development of AMSTAR: a measurement tool to assess the methodological quality of systematic reviews[J]. BMC Med Res Methodol. 2007;7(1):10‐10.	Shea 2009	Shea 2007 BMC MRM		2
336	Processed meat intake and chronic disease morbidity and mortality: An overview of systematic reviews and meta-analyses.	OSR	No	PloS one	Mina Nicole Händel	mina.nicole.holmgaard.handel@regionh.dk	October 9, 2018	October 1, 2019	October 17, 2019	2019	AMSTAR	Full-texts of the selected systematic reviews and meta-analyses were appraised using AMSTAR criteria	19, 20	19. Shea BJ, Grimshaw JM, Wells GA, Boers M, Andersson N, Hamel C, et al. Development of AMSTAR: a measurement tool to assess the methodological quality of systematic reviews. BMC Med Res Methodol 2007 Feb 15; 7:10. https://doi.org/10.1186/1471-2288-7-10 PMID: 17302989 20. Wegewitz U, Weikert B, Fishta A, Jacobs A, Pieper D. Resuming the discussion of AMSTAR: What can (should) be made better? BMC…	Shea 2007 BMC MRM	Wegewitz 2016		2
337	Prognostic Biomarkers for Gastric Cancer: An Umbrella Review of the Evidence.	OSR	No	Frontiers in oncology	Zhenning Wang	josieon826@sina.cn	16 August 2019	12 November 2019	29 November 2019	2019	AMSTAR-2	The methodological quality of included meta-analyses was evaluated through AMSTAR (A MeaSurement Tool to Assess systematic Reviews) version 2.0 (2017) (13), a vital appraisal tool for umbrella reviews to assess involved randomized trials with high efficiency	13	Shea BJ, Reeves BC, Wells G, Thuku M, Hamel C, Moran J, et al. AMSTAR 2: a critical appraisal tool for systematic reviews that include randomised or non-randomised studies of healthcare interventions, or both. BMJ. (2017) 358:j4008. doi: 10.1136/bmj.j4008	Shea 2017			1
338	Protective Factors of Suicide and Suicidal Behavior Relevant to Emergency Healthcare Settings: A Systematic Review and Narrative Synthesis of Post-2007 Reviews.	OSR	No	Archives of Suicide Research	Kirstie McClatchey	kirstie.mcclatchey@gmail.com	24 Apr 2017	22 May 2018	11 Jan 2019	2019	AMSTAR	Articles that met the inclusion criteria were quality appraised for final inclusion using: A Measurement Tool to Assess Systematic Reviews (AMSTAR) checklist (Shea et al., 2007).		Shea, B. J., Grimshaw, J. M., Wells, G. A., Boers, M., Andersson, N., Hamel, C., ... & Bouter, L. M. (2007). Development of AMSTAR: a measurement tool to assess the methodological quality of systematic reviews. BMC medical research methodology, 7(1), 1. Shea, B. J., Hamel, C., Wells, G. A., Bouter, L. M., Kristjansson, E., Grimshaw, J., ... & Boers, M. (2009). AMSTAR is a reliable and valid measu…	Shea 2007 BMC MRM	Shea 2009		2
339	Rehabilitation interventions for improving balance following stroke: An overview of systematic reviews.	OSR	No	PloS one	Chiara Arienti	carienti@dongnocchi.it	December 7, 2018	July 1, 2019	July 19, 2019	2019	AMSTAR-2	We used the AMSTAR 2 [19] tool to assess the methodological quality of the included SR	19	Shea BJ, Reeves BC, Wells G, Thuku M, Hamel C, Moran J, et al. AMSTAR 2: a critical appraisal tool for systematic reviews that include randomised or non-randomised studies of healthcare interventions, or both. BMJ. 2017; 358: j4008. https://doi.org/10.1136/bmj.j4008 PMID: 28935701	Shea 2017			1
340	Self-Regulation Mechanisms in Health Behaviour Change: A Systematic Meta-Review of Meta-Analyses, 2006-2017.	OSR	No	Health Psychology Review	Emily A. Hennessy	emily.hennessy@uconn.edu	18 Feb 2019	09 Oct 2019	30 Oct 2019	2019	AMSTAR-2	To assess the quality of the included meta-analytic reviews, two independent reviewers (EAH, JSJ) used the AMSTAR 2 instrument		Shea, B. J., Hamel, C., Wells, G. A., Bouter, L. M., Kristjansson, E., Grimshaw, J., . . . Boers, M. (2009). AMSTAR is a reliable and valid measurement tool to assess the methodological quality of systematic reviews. Journal of Clinical Epidemiology, 62(10), 1013. doi:10.1016/j.jclinepi.2008.10.009	Shea 2009			1
341	Service Delivery Models to Maximize Quality of Life for Older People at the End of Life: A Rapid Review.	OSR	No	Milbank quarterly	Catherine Evans	catherine.evans@kcl.ac.uk	Not reported	Not reported	2019 Mar 18	2019	AMSTAR	Those reviews selected for inclusion were assessed for methodological quality using A Measurement Tool to Assess Systematic Reviews (AMSTAR)	33	Shea BJ, Grimshaw JM, Wells GA, et al. Development of AMSTAR: a measurement tool to assess the methodological quality of systematic reviews. BMC Med Res Methodol. 2007;7:10.	Shea 2007 BMC MRM			1
342	Statins for the primary prevention of cardiovascular disease: An overview of systematic reviews.	OSR	No	BMJ open	Paula Byrne	pbyrne82@gmail.com	22 March 2018	12 December 2018	2019 Apr 23	2019	R-AMSTAR	Both reviewers independently assessed the methodological quality of the included reviews using the R-AMSTAR tool.	28	Kung J, Chiappelli F, Cajulis OO, et al. From systematic reviews to clinical recommendations for evidence-based health care: validation of revised assessment of multiple systematic reviews (r-amstar) for grading of clinical relevance. Open Dent J 2010;4:84-91.	Kung 2010			1
343	SUN-240 EFFECT OF EXERCISE TRAINING ON CARDIOVASCULAR AND KIDNEY OUTCOMES IN CHRONIC KIDNEY DISEASE PATIENTS: AN OVERVIEW OF SYSTEMATIC REVIEWS.	OSR	Yes	Kidney International Reports	Not reported	Not reported	Not reported	Not reported	July 2019	2019	AMSTAR-2	We assessed the quality of included reviews by using the revised “A MeaSurement Tool to Assess systematic Reviews (AMSTAR 2)” instrument		Not reported				NA
344	Surgical intervention and timing of severe multidrug-resistant pulmonary tuberculosis: An overview of systematic reviews. [Chinese]	OSR	No	Chinese Journal of Evidence-Based Medicine	Che G	guowei_che@yahoo.com	Not reported	Not reported	Not reported	NR	AMSTAR	Two reviewers independently screened literature, extracted data, evaluated the reporting and methodological qualities using the PRISMA checklist and the AMSTAR tool.		Not reported				0
345	The Aachen Falls Prevention Scale: Multi-Study Evaluation and Comparison.	OSR	No	JMIR aging	Peter Rasche	p.rasche@iaw.rwth-aachen.de	2018 Sep 5	2019 Jan 23	2019 May 16	2019	R-AMSTAR	The Revised Assessment of Multiple SysTemAtic Reviews (R-AMSTAR) was used to quantitatively evaluate the methodological quality of identified systematic reviews regarding the inclusion in this study	34	Kung J, Chiappelli F, Cajulis OO, Avezova R, Kossan G, Chew L, et al. From systematic reviews to clinical recommendations for evidence-based health care: validation of revised assessment of multiple systematic reviews (R-AMSTAR) for grading of clinical relevance. Open Dent J 2010 Jul 16;4:84-91	Kung 2010			1
346	The effectiveness of negative pressure wound therapy as a novel management of diabetic foot ulcers: an overview of systematic reviews.	OSR	No	Journal of Diabetes & Metabolic Disorders	Mahnaz Sanjari	msanjari@tums.ac.ir	25 February 2019	3 October 2019	Not reported	2019	AMSTAR-2	After retrieving the relevant studies in terms of titles and abstracts, the researchers used’ Assessment of Multiple Systematic Reviews 2′ (AMSTAR2)	21	Shea BJ, Reeves BC, Wells G, Thuku M, Hamel C, Moran J et al. AMSTAR 2: a critical appraisal tool for systematic reviews that include randomised or non-randomised studies of healthcare interventions, or both. BMJ. 2017;358:j4008.	Shea 2017			1
347	The effectiveness of workplace health promotion interventions on physical and mental health outcomes - A systematic review of reviews.	OSR	No	Scandinavian journal of work, environment & health	Karin Proper	karin.proper@rivm.nl	19 February 2019	Not reported	2019 May 28	2019	AMSTAR	The methodological quality of the included reviews was evaluated using AMSTAR (A MeaSurement Tool to Assess systematic Reviews)	12, 13	12. Shea BJ, Hamel C, Wells GA, Bouter LM, Kristjansson E, Grimshaw J et al. AMSTAR is a reliable and valid measurement tool to assess the methodological quality of systematic reviews. J Clin Epidemiol 2009 Oct;62(10):1013– 20. https://doi.org/10.1016/j.jclinepi.2008.10.009. 13. Shea BJ, Grimshaw JM, Wells GA, Boers M, Andersson N, Hamel C et al. Development of AMSTAR: a measurement tool to asses…	Shea 2009	Shea 2007 BMC MRM		2
348	The effects of community pharmacy-delivered public health interventions on population health and health inequalities: A review of reviews.	OSR	No	Preventive Medicine	Katie Thomson	katie.thomson@newcastle.ac.uk	13 November 2018	3 April 2019	5 April 2019	2019	AMSTAR-2	The quality of eachsystematic review was determined using the updated version of theAssessment of Multiple Systematic Reviews:AMSTAR 2(Shea et al.,2017).		Shea, B.J., Reeves, B.C., Wells, G., Thuku, M., Hamel, C., Moran, J., Moher, D., Tugwell, P., Welch, V., et al., 2017. AMSTAR 2: a critical appraisal tool for systematic reviews that include randomised or non-randomised studies of healthcare interventions, or both. BMJ 358:j4008.	Shea 2017			1
349	The genetics of polycystic ovary syndrome: An overview of candidate gene systematic reviews and genome-wide association studies.	OSR	No	Journal of clinical medicine	Melanie Gibson-Helm	melanie.gibson@monash.edu	9 September 2019	30 September 2019	3 October 2019	2019	AMSTAR-2	All included systematic reviews were evaluated by two independent reviewers (D.H and A.M.-A) using the Assessing the Methodological Quality of Systematic Reviews 2 (AMSTAR2) tool, which contains 16 items to appraise the methodological aspects of systematic reviews	32	Shea, B.J.; Reeves, B.C.; Wells, G.; Thuku, M.; Hamel, C.; Moran, J.; Moher, D.; Tugwell, P.; Welch, V.; Kristjansson, E.; et al. AMSTAR 2: A critical appraisal tool for systematic reviews that include randomised or non-randomised studies of healthcare interventions, or both. BMJ 2017, 358, j4008.	Shea 2017			1
350	The Impact of Age of Transfer on Outcomes in the Transition From Pediatric to Adult Health Systems: A Systematic Review of Reviews.	OSR	No	Journal of adolescent health	Arrash Yassaee	arrash@cantab.net	July 29, 2018	November 30, 2018	2019 Mar 2	2019	R-AMSTAR	All reviews were assessed for quality, using the R-AMSTAR quality assessment tool	28	Kung J, Chiappelli F, Cajulis O, et al. From systematic reviews to clinical recommendations for evidence-based health care: Validation of revised assessment of multiple systematic reviews (R-AMSTAR) for grading of clinical relevance. Open Dent J 2010;4:84e91.	Kung 2010			1
351	The impact of labial fixed appliance orthodontic treatment on patient expectation, experience, and satisfaction: an overview of systematic reviews.	OSR	No	European Journal of Orthodontics	Yassir A. Yassir	yassirkyassir@gmail.com	Not reported	Not reported	31 May 2019	2019	AMSTAR-2	(Y.A.Y. and G.M.) using the level of evidence of the AMSTAR 2 quality assessment tool (A Measurement Tool to Assess Systematic Reviews; Table 1). AMSTAR 2 is a 16-item tool to assess the methodological quality of systematic reviews	23	Shea, B.J., et al. (2017) AMSTAR 2: a critical appraisal tool for systematic reviews that include randomised or non-randomised studies of healthcare interventions, or both. BMJ, 358, j4008	Shea 2017			1
352	The Role of Decompressive Craniectomy in the Context of Severe Traumatic Brain Injury: Summary of Results and Analysis of the Confidence Level of Conclusions From Systematic Reviews and Meta-Analyses.	OSR	No	Frontiers in neurology	Andrés M. Rubiano	andresrubiano@aol.com	07 September 2018	20 September 2019	10 October 2019	2019	AMSTAR-2	Standards have been established for the assessment of the quality of systematic reviews and meta-analyses. One instrument that is widely used is AMSTAR 2 (A MeaSurement Tool to Assess systematic Reviews)	16	Shea BJ, Reeves BC, Wells G, Thuku M, Hamel C, Moran J, et al. AMSTAR 2: a critical appraisal tool for systematic reviews that include randomised or non-randomised studies of healthcare interventions, or both. BMJ. (2017) 358:j4008. doi: 10.1136/bmj.j4008	Shea 2017			1
353	The value of four imaging modalities in diagnosing lymph node involvement in rectal cancer: an overview and adjusted indirect comparison.	OSR	No	Clinical and Experimental Medicine	Jinhui Tian	tianjh@lzu.edu.cn	25 November 2018	12 March 2019	21 March 2019	2019	AMSTAR	We assessed the methodological quality of included SRs using the Assessment of Multiple Systematic Reviews (AMSTAR) checklist. This checklist includes 11 items	30	Ge L, Tian JH, Li XX, et al. Epidemiology characteristics, methodological assessment and reporting of statistical analysis of network meta-analyses in the feld of cancer. Sci Rep. 2016;6:37208	Ge 2016			1
354	Therapeutic exercise for adults post-distal radius fracture: An overview of systematic reviews of randomized controlled trials.	OSR	No	Hand Therapy	Christina Ziebart	cziebart@uwo.ca	22 February 2019	4 July 2019	01 Sep 2019	2019	AMSTAR-2	Two reviewers independently applied the “A Measurement Tool to Assess Systematic Reviews” (AMSTAR 2) to assess the risk of bias in the included SRs	24	Shea BJ, Reeves BC, Wells G, et al. AMSTAR 2: a critical appraisal tool for systematic reviews that include randomised or non-randomised studies of healthcare interventions, or both. BMJ 2017; 358: j4008	Shea 2017			1
355	Tooth-to-Implant-Supported Fixed Partial Denture: A Comprehensive Overview of Systematic Reviews.	OSR	No	Implant Dentistry	Miriam Ting	thinkdentallearninginstitute@gmail.com	Not reported	Not reported	Not reported	NR	AMSTAR	The selected reviews were rated independently for methodologic quality by 2 reviewers (R.J.F. and M.T.) using the AMSTAR checklist	13	Shea BJ, Grimshaw JM, Wells GA, et al. Development of AMSTAR: A measurement tool to assess the methodological quality of systematic reviews. BMC Med Res Methodol. 2007; 7:10.	Shea 2007 BMC MRM			1
356	TRANSFERIBILIDAD DE LAS EVALUACIONES ECONOMICAS PARA LA TOMA DE DECISIONES: UNA REVISION DE REVISIONES SISTEMATICAS.	OSR	Yes	Value in Health Regional Issues	Not reported	Not reported	Not reported	Not reported	October 2019	2019	R-AMSTAR	La valoracion de la calidad la realizamos con R-AMSTAR		Not reported				NA
357	Treatment of hypertension to prevent atrial fibrillation.	OSR	Yes	Journal of Hypertension	Not reported	Not reported	Not reported	Not reported	July 2019	2019	AMSTAR	The methodological quality of meta-analyses and reviews was assessed with the AMSTAR tool.		Not reported				NA
358	Umbrella review and meta-analysis of antiplatelet therapy for peripheral artery disease.	OSR	No	British Journal of Surgery	Twine C.P.	chris_twine@hotmail.com	Not reported	5 September 2019	06 December 2019	2019	AMSTAR	The AMSTAR (A MeaSurement Tool to Assess systematic Reviews) measurement tool17,18 was used to assess the quality of included meta-analyses.	17, 18	17 Pieper D, Mathes T, Eikermann M. Can AMSTAR also be applied to systematic reviews of non-randomized studies? BMC Res Notes 2014; 7: 609. 18 Shea BJ, Hamel C, Wells GA, Bouter LM, Kristjansson E, Grimshaw J et al. AMSTAR is a reliable and valid measurement tool to assess the methodological quality of systematic reviews. J Clin Epidemiol 2009; 62: 1013–1020.	Pieper 2014	Shea 2009		2
359	Unilateral versus bilateral pedicle screw fixation in lumbar fusion: A systematic review of overlapping meta-analyses.	OSR	No	PloS one	Wenyuan Ding	wenyuanding@hebmu.edu.cn	August 7, 2019	December 4, 2019	December 20, 2019	2019	AMSTAR	Furthermore, the Assessment of Multiple Systematic Reviews (AMSTAR) instrument was used to evaluate the study quality as well, which is a tool applied to methodological evaluation of meta-analyses and systematic reviews with good validity, reliability, and responsibility	37-39	37. Shea BJ, Grimshaw JM, Wells GA, Boers M, Andersson N, Hamel C, et al. Development of AMSTAR: a measurement tool to assess the methodological quality of systematic reviews. BMC Med Res Methodol. 2007; 7:10. https://doi.org/10.1186/1471-2288-7-10 PMID: 17302989 38. Shea BJ, Bouter LM, Peterson J, Boers M, Andersson N, Ortiz Z, et al. External validation of a measurement tool to assess systemati…	Shea 2007 BMC MRM	Shea 2007 PLoS One	Shea 2009	3
360	Vitamin D in early life and later risk of multiple sclerosis-A systematic review, meta-analysis.	OSR	No	PloS one	Berit L. Heitmann	Berit.Lilienthal.Heitmann@regionh.dk	February 8, 2019	August 12, 2019	August 27, 2019	2019	AMSTAR	The quality of included studies was assessed using the Newcastle-Ottawa scale for observational studies, and the Assessment of Multiple Systematic Reviews (AMSTAR) score for systematic reviews	19	Sharif MO, Janjua-Sharif FN, Sharif FNJ, Ali H, Ahmed F. Systematic reviews explained: AMSTAR-how to tell the good from the bad and the ugly. Oral Health Dent Manag. 2013; 12: 9–16. PMID: 23474576	Sharif 2013			1
361	What's new in the treatment and prevention of atopic eczema: A review of systematic reviews published in 2017.	OSR	Yes	British Journal of Dermatology	Not reported	Not reported	Not reported	Not reported	July 2019	2019	AMSTAR	The full articles were reviewed independently by two authors using the AMSTAR checklist.		Not reported				NA
362	Why do patients take part in research? An overview of systematic reviews, and mapping to theory and trial recruitment research.	OSR	Yes	Trials	Not reported	Not reported	Not reported	Not reported	October 2019	2019	AMSTAR	Methodological quality was rated using AMSTAR and poor quality reviews were excluded		Not reported				NA
363	PNS191 IMPLEMENTATION OF A NEW MODEL OF THE NURSING CARE MANAGEMENT IN THE REPUBLIC OF KAZAKHSTAN: POLICY BRIEF.	policy brief with evidence synthesis	Yes	Value in Health	Not reported	Not reported	Not reported	Not reported	November 2019	2019	AMSTAR	The next step was to conduct a search for evidence (the results of more than 60 sistematic reviews, metaanalysis) and their evaluation (using the AMSTAR tool and the SURE checklist)		Not reported				NA
364	An overview of systematic reviews and meta-analyses of acupuncture for dysphagia post-acute stroke: A protocol.	OSR protocol	No	European Journal of Integrative Medicine	Robinson N	nicky.robinson@lsbu.ac.uk	12 June 2019	3 August 2019	September 2019	2019	AMSTAR-2	The Assessment of Multiple Systematic Reviews 2 (AMSTAR2) will be used to evaluate the methodological quality of the included systematic reviews and meta-analyses.	10	B.J. Shea, B.C. Reeves, G. Wells, et al., AMSTAR2: a critical appraisal tool for systematic reviews that include randomized or non-randomised studies of healthcare interventions, or both, BMJ 358 (2017).	Shea 2017			1
365	An overview protocol of biomarkers for breast cancer detection.	OSR protocol	No	Medicine	Mei Zhang	XZYX19@163.com	20 May 2019	21 May 2019	2019 Jun 14	2019	AMSTAR-2	The methodological quality of the included SRs will be assessed using the Assessment of Multiple Systematic Reviews-2 (AMSTAR-2) tool, which can be used to evaluate the quality of SRs based on non-RCTs	19	Shea BJ, Reeves BC, Wells G, et al. AMSTAR, 2: a critical appraisal tool for systematic reviews that include randomised or non-randomised studies of healthcare interventions, or both. BMJ 2017;358:j4008.	Shea 2017			1
366	Anti-PD-1 and anti-PD-L1 drugs treatment-related adverse events for patients with cancer: Protocol for an overview of systematic reviews with meta-analyses.	OSR protocol	No	Medicine	JunHai Jia	18394007810@163.com	11 June 2019	13 June 2019	2019 Jul 5	2019	AMSTAR-2	The methodological quality of the included SRs/MAs will be assessed by the ‘A Measurement Tool to Assess Systematic Reviews’ (AMSTAR) 2 instrument. This updated version of the original AMSTAR tool allows for the appraisal of SRs of randomized and nonrandomized studies of interventions	25	Shea BJ, Reeves BC, Wells G, et al. AMSTAR 2 a critical appraisal tool for systematic reviews that include randomised or non-randomised studies of healthcare interventions, or both. BMJ 2017;358:j4008	Shea 2017			1
367	Biomarkers for detecting malignant pleural mesothelioma: Protocol for a reanalysis of published data based on systematic reviews of diagnostic test accuracy.	OSR protocol	No	Medicine	Yongning Zhou	yongningzhou@sina.com	20 May 2019	22 May 2019	2019 Jun 14	2019	AMSTAR-2	The methodological quality of included SRs will be assessed according to the Assessment of Multiple Systematic Reviews-2 (AMSTAR-2) instrument	27	Shea BJ, Reeves BC, Wells G, et al. AMSTAR 2: a critical appraisal tool for systematic reviews that include randomised or non-randomised studies of healthcare interventions, or both. BMJ 2017;358:j4008.	Shea 2017			1
368	Biomarkers for detecting prostate cancer: Protocol for an umbrella review with integrated network meta-analysis.	OSR protocol	No	Medicine	Jiancheng Wang	emb1318@126.com sea53141553@126.com	24 June 2019	26 June 2019	2019 Jul 26	2019	AMSTAR-2	We will assess the methodologic quality of included SRs using Assessment of Multiple Systematic Reviews-2 (AMSTAR-2) instrument	27	Shea BJ, Reeves BC, Wells G, et al. AMSTAR 2: a critical appraisal tool for systematic reviews that include randomised or non-randomised studies of healthcare interventions, or both. BMJ 2017;358:j4008.	Shea 2017			1
369	Effects of physical exercise during pregnancy on mothers' and neonates' health: A protocol for an umbrella review of systematic reviews and meta-analysis of randomised controlled trials.	OSR protocol	No	BMJ open	Iván Cavero-Redondo	Ivan.Cavero@uclm.es	04 March 2019	16 August 2019	2019 Sep 13	2019	AMSTAR-2	The methodological quality of the included systematic reviews and meta-analyses will be evaluated using the AMSTAR 2 tool,21 which was developed and validated to critically assess the quality of systematic reviews and meta-analyses	21	Shea BJ, Reeves BC, Wells G, et al. AMSTAR 2: a critical appraisal tool for systematic reviews that include randomised or non-randomised studies of healthcare interventions, or both. BMJ 2017;358:j4008.	Shea 2017			1
370	Garden-based interventions and early childhood health: A protocol for an umbrella review.	OSR protocol	No	Systematic reviews	Kara Skelton	kara.skelton@jhu.edu	12 March 2019	11 November 2019	06 December 2019	2019	AMSTAR-2	In addition to data extraction, a quality appraisal for each systematic review will be conducted using the AMSTAR 2, which is updated to allow for both randomized and observational studies	29	Shea BJ, Reeves BC, Wells G, et al. AMSTAR 2: a critical appraisal tool for systematic reviews that include randomised or non-randomised studies of healthcare interventions, or both. BMJ 2017;358:j4008.	Shea 2017			1
371	Pulmonary rehabilitation for people with chronic obstructive pulmonary disease: A protocol for an overview of Cochrane reviews.	OSR protocol	No	Medicine	Zênia T.S. Araujo	zeniatsa@gmail.com	15 August 2019	19 August 2019	2019 Sep 20	2019	AMSTAR-2	Two authors of the overview (ZTSA and GSSC) will independently evaluate the methodological quality in each review included to assess whether they met the criteria specified in the “Assessment of Various Systematic Reviews” (AMSTAR-2).	38	Shea BJ, Reeves BC, Wells G, et al. AMSTAR 2: a critical appraisal tool for systematic reviews that include randomised or non-randomised studies of healthcare interventions, or both. BMJ 2017;358:j4008.	Shea 2017			1
372	Risks of harm with cannabinoids, cannabis, and cannabis-based medicine for pain management relevant to patients receiving pain treatment: protocol for an overview of systematic reviews. [Review]	OSR protocol	No	Pain reports	Ian Gilron	gilroni@queensu.ca	7 February 2019	9 March 2019	2019 May 29	2019	AMSTAR-2	For each review included in the overview, methodological quality will be assessed using AMSTAR-2	23	Shea BJ, Reeves BC, Wells G, Thuku M, Hamel C, Moran J, Moher D, Tugwell P, Welch V, Kristjansson E, Henry DA. AMSTAR 2: a critical appraisal tool for systematic reviews that include randomised or nonrandomised studies of healthcare interventions, or both. BMJ 2017;358: j4008	Shea 2017			1
373	Case report: a rapid review approach used by the UK National Screening Committee to inform recommendations on general population screening for vasa praevia.	rapid review appraisal	No	Systematic reviews	John Marshall	John.Marshall@phe.gov.uk	8 May 2019	25 November 2019	29 December 2019	2019	AMSTAR-2	We apply the AMSTAR 2 quality appraisal checklist for systematic reviews	13	Shea BJ, Reeves BC, Wells G, Thuku M, Hamel C, Moran J, et al. AMSTAR 2: a critical appraisal tool for systematic reviews that include randomised or nonrandomised studies of healthcare interventions, or both. BMJ. 2017;358:j4008	Shea 2017			1
374	Surfactant therapy for meconium aspiration syndrome in neonates: A systematic overview of systematic reviews and recent clinical trials	OSR	no	Journal of Comparative Effectiveness Research	0	0	2020-02-01	2020-03-02	2020-05-12	2020	AMSTAR-2	We used the online AMSTAR-2 checklist for the purpose of this study (https://amstar.ca/Am star Checklist.php)	11	Shea BJ, Reeves BC, Wells G et al. AMSTAR 2: a critical appraisal tool for systematic reviews that include randomised or non-randomised studies of healthcare interventions, or both. BMJ 358, j4008 (2017).	Shea 2017			1
375	The impact of pharmacist care on diabetes outcomes in primary care settings: An umbrella review of published systematic reviews	OSR	no	Primary Care Diabetes	0	0	2019-09-25	2019-12-25	2020-01-13	2020	AMSTAR-2	TheAMSTAR-2 (A Measuring TooltoAssess Systematic Reviews) checklist, a quality assessmenttoolfor SRs, was used to evaluate the methodological quality of the included SRs	42	B.J. Shea, J.M. Grimshaw, G.A. Wells, M. Boers, N. Andersson, C. Hamel, A.C. Porter, P. Tugwell, D. Moher, L.M. Bouter, AMSTAR 2: a critical appraisal tool for systematic reviews that include randomised or non- randomised studies of healthcare interventions, or both, BMJ 358 (2017) http://amstar.ca/Amstar Checklist.php.	Shea 2017			1
376	Effects of CPOE-based medication ordering on outcomes: An overview of systematic reviews	OSR	no	BMJ Quality and Safety	Dr Joanna Abraham	joannaa@wustl.edu	2019-10-02	2020-04-17	2020-05-05	2020	AMSTAR	Two reviewers (TK, HV) independently evaluated the methodological quality of included SRs using the Assessment of Multiple Systematic Reviews (AMSTAR) tool	31	Shea BJ, Grimshaw JM, Wells GA, et al. Development of AMSTAR: a measurement tool to assess the methodological quality of systematic reviews. BMC Med Res Methodol 2007;7:10.	Shea 2007 BMC MRM			1
377	Limitations of Available Studies Prevent Reliable Comparison Between Tumour Ablation and Partial Nephrectomy for Patients with Localised Renal Masses: A Systematic Review from the European Association of Urology Renal Cell Cancer Guideline Panel	OSR	no	European urology oncology	0	0	2019-10-27	2020-02-18		2020	AMSTAR-2	SRs were appraised using the AMSTAR tool [6], which provides an objective measure of the methodologi- cal and reporting quality and reliability of SRs relating to a specific topic. Only critical domains were included in the assessment.	6	Shea BJ, Reeves BC, Wells G, et al. AMSTAR 2: a critical appraisal tool for systematic reviews that include randomised or non-randomised studies of healthcare interventions, or both. BMJ 2017;358:j4008.	Shea 2017			1
378	Challenges on the provision of palliative care for patients with cancer in low- And middle-income countries: A systematic review of reviews	OSR	no	BMC Palliative Care	0	0	2019-07-25	2020-04-06	2020-04-22	2020	AMSTAR-2	Two authors independently used the Assessment of Multiple Systematic Reviews (AMSTAR-2) tool for sys- tematic review articles or the International Narrative Systematic Assessment (INSA) tool for narrative review articles to assess the quality of all included review articles.	55	Shea BJ, Reeves BC, Wells G, Thuku M, Hamel C, Moran J, Moher D, Tugwell P, Welch V, Kristjansson E, et al. AMSTAR 2: a critical appraisal tool for systematic reviews that include randomised or non-randomised studies of healthcare interventions, or both. BMJ. 2017;358:j4008.	Shea 2017			1
379	Effectiveness and safety of the enhanced recovery program in colorectal surgery: overview of systematic reviews	OSR	no	Colombian Journal of Anesthesiology	0	0	2020-03-07	2020-06-14	2020-09-14	2020	AMSTAR-2	The methodological quality of the SLRs was reviewed by the same two researchers using A MeaSurement Tool to Assess Systematic Reviews (AMSTAR), version 2	9	Shea BJ, Reeves BC, Wells G, Thuku M, Hamel C, Moran J, et al. AMSTAR 2: A critical appraisal tool for systematic reviews that include rando- mised or non-randomised studies of healthcare interventions, or both. BMJ. 2017;358:j4008. doi: http://doi.org/10.1136/bmj.j4008	Shea 2017			1
380	Quality assessment of systematic reviews on international migrant healthcare interventions: a systematic review	methodological	no	Journal of Public Health (Germany)	0	0	2020-02-10	2020-09-23	2020-10-21	2020	AMSTAR-2	Two reviewers independently assessed the quality of system- atic reviews using Assessing Methodological Quality of Systematic Reviews - 2 tool (AMSTAR-2) (Shea et al. 2017; Tian et al. 2017).	0	Shea BJ et al (2017) AMSTAR 2: a critical appraisal tool for systematic reviews that include randomised or non-randomised studies of healthcare interventions, or both. BMJ 358:j4008 Tian J, Zhang J, Ge L, Yang K, Song F (2017) The methodological and reporting quality of systematic reviews from China and the USA are similar. J Clin Epidemiol 85:50–58. https://doi.org/10.1016/j. jclinepi.2016.12.004	Shea 2017	Tian 2017		2
381	Idiopathic facial palsy: Umbrella review of systematic reviews and meta-analyses	OSR	no	Journal of Biological Regulators and Homeostatic Agents	Francesco Agostini	francescoagostini.ff@gmail.com	2020-06-02	2020-07-22		2020	AMSTAR	All the systematic reviews and meta-analyses included in the study that met the inclusion criteria were assessed using the Assessment of Multiple Systematic Reviews (AMSTAR) as a quality assessment tool	17	Pieper D, Koensgen N, Breuing J, Ge L, Wegewitz U. How is AMSTAR applied by authors - a call for better reporting. BMC Med Res Methodol 2018; 18;18(1):56.	Pieper 2018			1
382	Evidence that informs feeding practices in very low birthweight and very preterm infants in sub-Saharan Africa: An overview of systematic reviews	OSR	no	BMJ Paediatrics Open	0	0	2020-05-04	2020-06-23	2020-08-11	2020	AMSTAR-2	Two authors independently assessed the quality of each review using the revised AMSTAR 2 (A Measurement Tool to Assess systematic Reviews) tool	18	Shea BJ, Reeves BC, Wells G, et al. AMSTAR 2: a critical appraisal tool for systematic reviews that include randomised or non- randomised studies of healthcare interventions, or both. BMJ 2017;358:j4008.	Shea 2017			1
383	Non-communicable diseases research output in the Eastern Mediterranean region: An overview of systematic reviews	methodological	no	BMC Medical Research Methodology	Abla M. Sibai	am00@aub.edu.lb	2018-11-06	2020-02-13	2020-03-20	2020	AMSTAR	In addition to the above, the quality of the systematic review paper was assessed using the “Measurement Tool to Assess Systematic Reviews (AMSTAR)” tool	23	Shea BJ, Grimshaw JM, Wells GA, Boers M, Andersson N, Hamel C, et al. Development of AMSTAR: a measurement tool to assess the methodological quality of systematic reviews. BMC Med Res Methodol. 2007;7(1):10.	Shea 2007 BMC MRM			1
384	Methodological Quality of Systematic Reviews Relating to Performance of All-Ceramic Implant Abutments, Frameworks, and Restorations	methodological	no	J Prosthodont	0	0		2020-05-27	2020-06-11	2021	AMSTAR-2	The methodological qualities of the included SRs were assessed using a 16- element AMSTAR-2 checklist by 2 independent assessors	18	Shea BJ, Reeves BC, Wells G, et al. AMSTAR 2: a critical appraisal tool for systematic reviews that include randomised or non-randomised studies of healthcare interventions, or both. BMJ 2017;358:j4008.	Shea 2017			1
385	Social determinants as moderators of the effectiveness of health behavior change interventions: scientific gaps and opportunities	OSR	no	Health Psychology Review	0	0	2019-09-13	2020-01-16	2020-02-12	2020	AMSTAR-2	We also included information extracted from Hennessey et al. (in press) about the BCT framework used and the methodological quality of the meta-analyses measured with the AMSTAR-2 (Shea et al., 2017), an indicator of the proportion of completed standardized reporting items. Given the exploratory aim, we used an AMSTAR-2 score of 0.5 as a cut-off to discuss SDOH moderator results	0	Shea, B. J., Reeves, B. C., Wells, G., Thuku, M., Hamel, C., Moran, J., . . . Henry, D. A. (2017). AMSTAR 2: a critical appraisal tool for systematic reviews that include randomised or non-randomised studies of healthcare interventions, or both. BMJ (Clinical research ed.), 358, j4008-j4008. doi:10.1136/bmj.j4008	Shea 2017			1
386	Caffeine for the Treatment of Apnea in the Neonatal Intensive Care Unit: A Systematic Overview of Meta-Analyses	OSR	no	Pediatric Drugs	0	0			2020-06-03	2020	AMSTAR-2	A Measurement Tool to Assess Systematic Reviews (AMSTAR-2) [10] is a 16-item instrument used to deter- mine the methodological quality of SRs, and it has good agreement, reliability, construct validity, and feasibility to do so. The scoring was done and calculated using the online AMSTAR-2 checklist	10	Shea BJ, Reeves BC, Wells G, Thuku M, Hamel C, Moran J, Moher D, Tugwell P, Welch V, Kristjansson E. AMSTAR 2: a crit- ical appraisal tool for systematic reviews that include randomised or non-randomised studies of healthcare interventions, or both. Bmj. 2017;358:j4008.	Shea 2017			1
387	Effect of Prehabilitation in Older Adults Undergoing Total Joint Replacement: an Overview of Systematic Reviews	OSR	no	Current Geriatrics Reports	0	0		2020-10-28	2020-11-24	2020	AMSTAR-2	Quality assessment was performed independently by two reviewers (GJA and SSK) using the Assessing the Methodological Quality of Systematic Reviews (AMSTAR-2) tool	8	Shea BJ, Reeves BC, Wells G, Thuku M, Hamel C, Moran J, et al. AMSTAR 2: a critical appraisal tool for systematic reviews that include randomised or non- studies of healthcare interventions, or both. BMJ (Clinical Research Ed). 2017;j4008:358.	Shea 2017			1
388	Mandibular condylar fracture: a systematic review of systematic reviews and a proposed algorithm for management	OSR	no	British Journal of Oral and Maxillofacial Surgery	0	0		2020-03-14	2020-03-31	2020	AMSTAR-2	The quality of the systematic reviews and meta-analyses was evaluated with AMSTAR-2 (A MeaSurement Tool to Assess Systematic Reviews - 2) 17 and reviews that were rated “critically low” were excluded	17	Shea BJ, Reeves BC, Wells G, et al. AMSTAR 2: a critical appraisal tool for systematic reviews that include randomised or non-randomised studies of healthcare interventions, or both. BMJ 2017;358, j4008.	Shea 2017			1
389	Effects of electronic cigarettes on health: A systematic review of the available evidence	OSR	no	Recenti Progressi in Medicina	0	0	2019-12-16			2020	AMSTAR-2	La qualità metodologica delle revisioni è stata valutata con l’AMSTAR 2 Checklist	5	Shea BJ, Reeves BC, Wells G, et al. AMSTAR 2: a criti- cal appraisal tool for systematic reviews that include randomised or non-randomised studies of healthcare interventions, or both. BMJ 2017; 358: j4008.	Shea 2017			1
390	Return to play after spondylolysis: An overview	OSR	no	Med J Armed Forces India	0	0	2020-08-12	2020-11-12	2020-12-23	2021	AMSTAR-2	The scientific merit assessment was applied as an analytical instrument and wasn't a criterion for study exclusion. Study quality was assessed, by a single reviewer, using the A Mea- Surement Tool to Assess systematic Reviews-2 (AMSTAR-2) tool,10 a 16-item checklist with four possible responses: yes, partial yes, no, or not applicable.	10	Shea BJ, Reeves BC, Wells G, et al. Amstar 2: a critical appraisal tool for systematic reviews that include randomised or non-randomised studies of healthcare interventions, or both. BMJ. 2017;358:j4008.	Shea 2017			1
391	A systematic overview of systematic reviews evaluating medication adherence interventions	OSR	no	Am J Health Syst Pharm	Dr. Anderson	anderson.laurajane@gmail.com			2020-01-04	2020	AMSTAR	We as- sessed the methodological quality of each relevant SR using the validated A MeaSurement Tool to Assess system- atic Reviews (AMSTAR) instrument.13	13	Shea BJ, Grimshaw JM, Wells GA et al. Development of AMSTAR: a measure- ment tool to assess the methodological quality of systematic reviews. BMC Med Res Methodol. 2007; 7:10.	Shea 2007 BMC MRM			1
392	What we already know about the effects of exercise in patients with fibromyalgia: An umbrella review	OSR	no	Seminars in Arthritis and Rheumatism	0	0			14 February 2020	2020	AMSTAR-2	The methodological quality of each systematic review was assessed using AMSTAR (Assessing the Methodological Quality of Systematic Reviews) 2,[26] which is an update of the AMSTAR tool.[27]	26	Shea BJ, Reeves BC, Wells G, Thuku M, Hamel C, Moran J, et al. AMSTAR 2: A critical appraisal tool for systematic reviews that include randomised or non- randomised studies of healthcare interventions, or both. BMJ 2017;358. https://doi.org/10.1136/bmj.j4008.	Shea 2017			1
393	Interventions for the prevention and management of occupational stress injury in first responders: A rapid overview of reviews	OSR	no	Systematic Reviews	0	0			2020-05-31	2020	AMSTAR-2	AMSTAR 2 (A Measurement Tool to Assess Systematic Reviews version 2) [16] is a 16-item critical appraisal tool that we utilized to assess the methodological quality of all included reviews.	16	Shea BJ, Reeves BC, Wells G, Thuku M, Hamel C, Moran J, et al. AMSTAR 2: a critical appraisal tool for systematic reviews that include randomised or non-randomised studies of healthcare interventions, or both. BMJ (Clinical research ed). 2017;358:j4008.	Shea 2017			1
394	Effects of glutamine supplementation on critically ill patients: Focus on efficacy and safety: An overview of systematic reviews	OSR	no	Nutrition	Michael Chourdakis, MD MSc PhD	mhourd@gapps.auth.gr	2020-04-15	2020-06-29	2020-07-18	2020	AMSTAR	The AMSTAR (A Measurement Tool to Assess Systematic Reviews) tool was used independently by two reviewers to assess the risk of bias of the included SRs	14	Shea BJ, Grimshaw JM, Wells GA, et al. Development of AMSTAR: a measurement tool to assess the methodological quality of systematic reviews. BMC Med Res Methodol. 2007; 7(10)	Shea 2007 BMC MRM			1
395	Guideline Recommendations for Empirical Antimicrobial Therapy: An Appraisal of Research Evidence for Clinical Decision-Making in Ethiopia	Guidelines	no	Infectious Diseases and Therapy	0	0	2020-05-01		2020-06-22	2020	AMSTAR-2	Two reviewers (BA and GM) independently assessed the methodologic quality of each AMR review included in the overview using the AMSTAR 2 tool.	18	Shea BJ, Reeves BC, Wells G, et al. AMSTAR 2: a critical appraisal tool for systematic reviews that include randomized or non-randomized studies of healthcare interventions, or both. BMJ. 2017;21: 358:j4008.	Shea 2017			1
396	Does Non-Surgical Periodontal Treatment Improve Glycemic Control? A Comprehensive Review of Meta-Analyses	OSR	no	J Int Acad Periodontol	Dr. Javier Ata-Ali	javiataali@hotmail.com				2020	AMSTAR	The same authors independently assessed the included reviews for methodological quality using the Assessment of Multiple Systematic Reviews (AMSTAR) Instrument.	0	Shea BJ, Grimshaw JM, Wells GA, Boers M, Anders- son N, Hamel C, et al. Development of AMSTAR: a measurement tool to assess the methodological quality of systematic reviews. BioMed Central Medical Research Methodology 2007; 15;7-10.	Shea 2007 BMC MRM			1
397	Discordant outcomes of laparoscopic versus open appendectomy for suspected appendicitis during pregnancy in published meta-analyses: an overview of systematic reviews	OSR	no	Surgical Endoscopy	0	0	2020-03-09	2020-05-23	2020-06-16	2020	AMSTAR-2	One author (LP) analyzed the methodological quality of reviews using the AMSTAR 2 (Assessment of Multiple Systematic Reviews) tool	12	Shea BJ, Reeves BC, Wells G, Thuku M, Hamel C, Moran J, Moher D, Tugwell P, Welch V, Kristjansson E, Henry DA (2017) AMSTAR 2: a critical appraisal tool for systematic reviews that include randomised or non-randomised studies of healthcare inter- ventions, or both. BMJ 358:j4008	Shea 2017			1
398	Hyperosmolar therapy for acute brain injury: Study protocol for an umbrella review of meta-analyses and an evidence mapping	OSR protocol	no	BMJ Open	0	0	2019-08-27	2020-01-22	2020-02-06	2020	AMSTAR-2	The methodological quality of meta-analyses will be eval- uated using the AMSTAR-2 tool (see online supplemen- tary appendix 3 for the checklist).	31	Shea BJ, Reeves BC, Wells G, et al. AMSTAR 2: a critical appraisal tool for systematic reviews that include randomised or non- randomised studies of healthcare interventions, or both. BMJ 2017;358:j4008.	Shea 2017			1
399	Effectiveness of different adjunctive interventions in the management of orthodontically induced white spot lesions: A systematic review of systematic reviews and meta-analyses	OSR	no	Dental and Medical Problems	0	0	2019-12-06	2020-02-20	2020-09-30	2020	AMSTAR-2	The methodological quality of the obtained sys- tematic reviews was assessed independently by the 2 reviewers utilizing A Measurement Tool to Assess Systematic Reviews-2 (AMSTAR-2).11	11	Shea BJ, Reeves BC, Wells G, et al. AMSTAR 2: A critical appraisal tool for systematic reviews that include randomised or non-randomised studies of healthcare interventions, or both. BMJ. 2017;358:j4008.	Shea 2017			1
400	Efficacy of third wave cognitive therapies in the treatment of psychosis: A meta-review	OSR	no	Rivista di Psichiatria	0	0				2020	AMSTAR-2	Gli studi selezionati sono stati valutati utilizzando A Measure- ment Tool to Assess Systematic Reviews (AMSTAR 2), un valido e affidabile strumento composto da 16 item per misurare la quali- tà metodologica di rassegne sistematiche e meta-analisi	59	Shea BJ, Reeves BC, Wells G, et al. AMSTAR 2: a critical ap- praisal tool for systematic reviews that include randomised or non-randomised studies of healthcare interventions, or both. BMJ 2017; 358: j4008.	Shea 2017			1
401	Physical activity and academic achievement: An umbrella review	OSR	no	International Journal of Environmental Research and Public Health	0	0	2020-07-15	2020-08-12	2020-08-17	2020	AMSTAR-2	Two independent investigators evaluated the methodological quality of each eligible systematic review, using the AMSTAR 2 tool	25	Shea, B.J.; Reeves, B.C.; Wells, G.; Thuku, M.; Hamel, C.; Moran, J.; Moher, D.; Tugwell, P.; Welch, V.; Kristjansson, E.; et al. AMSTAR 2: a critical appraisal tool for systematic reviews that include randomised or non-randomised studies of healthcare interventions, or both. BMJ 2017, 358, j4008. [CrossRef] [PubMed]	Shea 2017			1
402	Efficacy of psychosocial interventions for mental health outcomes in low-income and middle-income countries: an umbrella review	OSR	no	The Lancet Psychiatry	0	0			2020-01-13	2020	AMSTAR-2	The quality of included systematic reviews was independently assessed by two reviewers (DP, CG) using AMSTAR-2 (A Measurement Tool to Assess Systematic Reviews), a 16-point assessment tool of the metho- dological quality of systematic reviews	18	Shea BJ, Reeves BC, Wells G, et al. AMSTAR 2: a critical appraisal tool for systematic reviews that include randomised or non-randomised studies of healthcare interventions, or both. BMJ 2017; 358: j4008.	Shea 2017			1
403	Surgery-first orthognathic approach vs conventional orthognathic approach: A systematic review of systematic reviews	OSR	no	Journal of Stomatology, Oral and Maxillofacial Surgery	0	0	2020-07-06	2020-08-24		2021	AMSTAR-2	The analysis of the methodological quality of each SR was separately performed by the two investigators (SB and AM), calculating the score of the last version of A Measurement Tool to Assess Systematic Review (AMSTAR-2)	21	Shea BJ, Reeves BC, Wells G, Thuku M, Hamel C, Moran J, et al. AMSTAR 2: a critical appraisal tool for systematic reviews that include randomised or non- randomised studies of healthcare interventions, or both. BMJ 2017;358:j4008.	Shea 2017			1
404	Low-value injury care in the adult orthopaedic trauma population: a protocol for a rapid review	OSR protocol	no	BMJ open	0	0	2019-08-05	2020-02-19	2020-03-18	2020	AMSTAR-2	Pairs of reviewers will independently critically appraise methodological quality for systematic reviews using the Measurement Tool to Assess Systematic Reviews version 2 (AMSTAR-2)37	37	Shea BJ, Reeves BC, Wells G, et al. AMSTAR 2: a critical appraisal tool for systematic reviews that include randomised or non- randomised studies of healthcare interventions, or both. BMJ 2017;358:j4008.	Shea 2017			1
405	Risk factors for gambling and problem gambling: A protocol for a rapid umbrella review of systematic reviews and meta-analyses	OSR protocol	no	Systematic Reviews	0	0	2020-01-23	2020-08-14	2020-08-27	2020	AMSTAR-2	The quality of systematic reviews will be assessed using the AMSTAR2 checklist	21	Shea B, Reeves B, Wells G, Thuku M, Hamel C, Moran J, et al. AMSTAR 2: a critical appraisal tool for systematic reviews that include randomised or non-randomised studies of healthcare interventions, or both. Br Med J. 2017;21:4008.	Shea 2017			1
406	Harms associated with gambling: Abbreviated systematic review protocol	OSR protocol	no	Systematic Reviews	0	0	2020-01-08	2020-05-25	2020-06-23	2020	AMSTAR-2	The quality of systematic reviews will be assessed using the AMSTAR2 checklist	20	Shea B, Reeves B, Wells G, Thuku M, Hamel C, Moran J, et al. AMSTAR 2: a critical appraisal tool for systematic reviews that include randomised or non-randomised studies of healthcare interventions, or both. Br Med J. 2017;21:4008.	Shea 2017			1
407	Interventions for the management of snakebite envenoming: An overview of systematic reviews	OSR	no	PLoS Neglected Tropical Diseases	0	0	2020-06-09	2020-08-17	2020-10-13	2020	AMSTAR-2	Quality assessment for included SRs was done independently by two authors (SB and DB or ZL) using the AMSTAR– 2 [12] criteria and discrepancy, if any, was resolved by consensus.	12	Shea BJ, Reeves BC, Wells G, Thuku M, Hamel C, Moran J, et al. AMSTAR 2: a critical appraisal tool for systematic reviews that include randomised or non-randomised studies of healthcare interventions, or both. Bmj. 2017; 358:j4008. Epub 2017/09/25. https://doi.org/10.1136/bmj.j4008 PMID: 28935701; PubMed Central PMCID: PMC5833365 at http://www.icmje.org/coi_disclosure.pdf and declare: no sup- por…	Shea 2017			1
408	Breast Implants for Mammaplasty: An Umbrella Review of Meta-analyses of Multiple Complications	OSR	no	Aesthetic Plastic Surgery	0	0			2020-07-21	2020	AMSTAR-2	We assessed the methodological quality of meta-analyses using AMSTAR 2 under the guidance document	10	Shea BJ, Reeves BC, Wells G, Thuku M, Hamel C, Moran J, Moher D, Tugwell P, Welch V, Kristjansson E, Henry DA (2017) AMSTAR 2: a critical appraisal tool for systematic reviews that include randomised or non-randomised studies of healthcare interventions, or both. BMJ 358:j4008	Shea 2017			1
409	Vitamin D supplementation to improve pregnancy and perinatal outcomes: an overview of 42 systematic reviews	OSR	no	BMJ Open	Liza Bialy	lbialy@ualberta.ca	2019-06-27	2020-01-02	2020-01-03	2020	AMSTAR	Included SRs were independently assessed for methodological quality using the AMSTAR (A MeaSurement Tool to Assess systematic Reviews) checklist.	10, 11	Shea BJ, Grimshaw JM, Wells GA, et al. Development of AMSTAR: a measurement tool to assess the methodological quality of systematic reviews. BMC Med Res Methodol 2007;7:10. 11 Shea BJ, Hamel C, Wells GA, et al. AMSTAR is a reliable and valid measurement tool to assess the methodological quality of systematic reviews. J Clin Epidemiol 2009;62:1013–20.	Shea 2007 BMC MRM	Shea 2009		2
410	Mapping the evidence and gaps of interventions for pediatric chronic pain to inform policy, research, and practice: A systematic review and quality assessment of systematic reviews	OSR	no	Can J Pain	0	0	2020-02-18	2020-04-15		2020	AMSTAR-2	Risk of bias/quality of assessment of all eligible sys- tematic reviews was conducted using the AMSTAR-2	32	Shea BJ, Reeves BC, Wells G, Thuku M, Hamel C, Moran J, Moher D, Tugwell P, Welch V, Kristjansson E. AMSTAR 2: a critical appraisal tool for systematic reviews that include randomised or non-randomised studies of healthcare interventions, or both. BMJ. 2017;358:j4008. doi:10.1136/bmj.j4008.	Shea 2017			1
411	Interventions in overcrowding of emergency departments: An overview of systematic reviews	OSR	no	Revista de Saude Publica	0	0	2020-02-03	2020-02-15		2020	AMSTAR-2	The AMSTAR 2 tool23, an updated version of the original AMSTAR, was used to evaluate methodological quality of the reviews.	23	Shea BJ, Reeves BC, Wells G, Thuku M, Hamel C, Moran J, et al. AMSTAR 2: a critical appraisal tool for systematic reviews that include randomised or non-randomised studies of healthcare interventions, or both. BMJ. 2017;358:j4008. https://doi.org/10.1136/bmj.j4008	Shea 2017			1
412	Association Between Folate and Health Outcomes: An Umbrella Review of Meta-Analyses	OSR	no	Frontiers in Public Health	0	0	2020-04-10	2020-11-06	2020-12-15	2020	AMSTAR-2	We used the updated AMSTAR 2 (A Measurement Tool to Assess Systematic Reviews) to evaluate the methodological quality	8	Shea BJ, Reeves BC, Wells G, Thuku M, Hamel C, Moran J, et al. AMSTAR 2: a critical appraisal tool for systematic reviews that include randomised or non-randomised studies of healthcare interventions, or both. BMJ. (2017) 358:j4008. doi: 10.1136/bmj.j4008	Shea 2017			1
413	Antidepressants in Children and Adolescents: Meta-Review of Efficacy, Tolerability and Suicidality in Acute Treatment	OSR	no	Frontiers in Psychiatry	0	0	2020-01-17	2020-07-07	2020-09-02	2020	AMSTAR-2	The quality of the retrieved systematic reviews was assessed using AMSTAR-2 (A MeaSurement Tool to Assess Systematic Reviews), a practical critical appraisal tool to enable health professionals and policy makers to carry out rapid and reproducible assessments of the quality of conduct of systematic reviews of RCTs of interventions	8	Shea BJ, Reeves BC, Wells G, Thuku M, Hamel C, Moran J, et al. Amstar 2: A critical appraisal tool for systematic reviews that include randomised or non- randomised studies of healthcare interventions, or both. Br Med J (2017) 358: j4008. doi: 10.1136/bmj.j4008	Shea 2017			1
414	Interventions commonly available during pandemics for heavy menstrual bleeding: an overview of Cochrane Reviews	OSR	no	The Cochrane database of systematic reviews	0	0			2020-07-01	2020	AMSTAR-2	Three overview authors (MBR, AL, and JMD) independently assessed the included reviews with the 'Assessing the Methodological Quality of Systematic Reviews (AMSTAR) 2' quality measurement tool (Shea 2017).	0	Shea BJ, Reeves BC, Wells G, Thuku M, Hamel C, Moran J, et al. AMSTAR 2: a critical appraisal tool for systematic reviews that include randomised or non-randomised studies of healthcare interventions, or both. BMJ 2017;257:j4008. [DOI: https:// doi.org/10.1136/bmj.j4008]	Shea 2017			1
415	Mapping the characteristics of meta-analyses of pharmacy services: a systematic review	methodological	no	Int J Clin Pharm	Fernando Fernandez‐Llimos	flimos@f.up.pt	2019-10-17	2020-05-11	2020-05-19	2020	R-AMSTAR	The methodological quality of the included meta-analyses was evaluated using R-AMSTAR, in which each of the 11 questions should be assigned a score from 1 to 4.	11	Kung J, Chiappelli F, Cajulis OO, Avezova R, Kossan G, Chew L, et al. From systematic reviews to clinical recommendations for evidence-based health care: validation of revised assessment of multiple systematic reviews (r-amstar) for grading of clinical relevance. Open Dent J. 2010;4:84–91.	Kung 2010			1
416	Methodological quality and risk of bias of meta-analyses of pharmacy services: A systematic review	methodological	no	Res Social Adm Pharm	Fernando Fernandez‐Llimos	flimos@f.up.pt	2020-08-18	2020-12-16		2020	R-AMSTAR	The methodological quality of all included systematic reviews with meta-analyses was evaluated by R-AMSTAR instrument.	26	Kung J, Chiappelli F, Cajulis OO, et al. From systematic reviews to clinical recommendations for evidence-based health care: validation of revised assessment of multiple systematic reviews (R-AMSTAR) for grading of clinical relevance. Open Dent J. 2010;4:84–91. https://doi.org/10.2174/1874210601004020084.	Kung 2010			1
417	Factors critical to implementation success of cleaner cooking interventions in low-income and middle-income countries: Protocol for an umbrella review	OSR protocol	no	BMJ Open	Esther A Boudewijns	esther.boudewijns@ maastrichtuniversity.nl	2020-06-19	2020-11-20	2020-12-07	2020	AMSTAR	The Meta Quality Appraisal Tool (MetaQAT)26 combined with the Assessment of Multiple Systematic Reviews (AMSTAR)27 will be used to assess the methodolog- ical quality of included studies.	27	Shea BJ, Grimshaw JM, Wells GA, et al. Development of AMSTAR: a measurement tool to assess the methodological quality of systematic reviews. BMC Med Res Methodol 2007;7:10.	Shea 2007 BMC MRM			1
418	Naftidrofuryl in arterial obstructive disease: A systematic revue of the literature	OSR	no	Revue de Medecine Interne	B. Bourrion	bastienbou@hotmail.com			2019-10-25	2020	R-AMSTAR	Chaque investigateur a ensuite analysé la qualité méthodolo- gique et les risques de biais de l’ensemble des études sélectionnées de manière indépendante afin de réduire les risques d’erreur de jugement et de subjectivité. Dans le cas de revues systématiques et méta-analyses, d’essais contrôlés randomisés et de cohorte, les grilles de lectures standardisées à utiliser étaient respectivement R-AMS…	12	Kung J, Chiappelli F, Cajulis OO, Avezova R, Kossan G, Chew L, et al. From sys- tematic reviews to clinical recommendations for evidence-based health care: validation of revised assessment of multiple systematic reviews (R-AMSTAR) for grading of clinical relevance. Open Dent J 2010;4:84–91.	Kung 2010			1
419	Subcutaneous hydration and medications infusions (effectiveness, safety, acceptability): A systematic review of systematic reviews	OSR	no	PLoS ONE	0	0	2019-11-16	2020-07-29	2020-08-24	2020	AMSTAR-2	Methodological rigour of each review was independently assessed by four reviewers in pairs as above, using the AMSTAR 2 tool	21	Shea BJ, Reeves BC, Wells G, Thuku M, Hamel C, Moran J, et al. AMSTAR 2: a critical appraisal tool for systematic reviews that include randomised or non-randomised studies of healthcare interventions, or both. BMJ. 2017; 358:j4008. https://doi.org/10.1136/bmj.j4008 PMID: 28935701	Shea 2017			1
420	Interventions for the management of transient tachypnoea of the newborn - an overview of systematic reviews	OSR protocol	no	Cochrane Database of Systematic Reviews	0	0				2020	AMSTAR-2	Two review authors will independently assess the methodological quality of included reviews using the AMSTAR-2 (A MeaSurement Tool to Assess systematic Reviews) measurement tool	0	Shea BJ, Reeves BC, Wells G, Thuku M, Hamel C, Moran J, et al. AMSTAR 2: a critical appraisal tool for systematic reviews that include randomised or non-randomised studies of healthcare interventions, or both. BMJ (Clinical Research Ed.) 2017;358:j4008. [DOI: 10.1136/bmj.j4008; PUBMED: 28935701]	Shea 2017			1
421	The Current Trend in Management of Bruxism and Chronic Pain: An Overview of Systematic Reviews	OSR	no	J Pain Res	0	0				2020	AMSTAR-2	Two authors (ALCM and SBK) independently assessed the methodological quality and risk of bias of SRs using the AMSTAR-2 tool (Assessing the Methodological Quality of Systematic Reviews)	14	Shea BJ, Reeves BC, Wells G, et al. AMSTAR 2: a critical appraisal tool for systematic reviews that include randomised or non-randomised studies of healthcare interventions, or both. BMJ. 2017;358:j4008. doi:10.1136/bmj.j4008	Shea 2017			1
422	The Effectiveness of Non-Pharmacological Interventions on Apathy in Patients With Dementia: A Systematic Review of Systematic Reviews	OSR	no	Worldviews on Evidence-Based Nursing	0	0				2020	AMSTAR-2	Two researchers used A Measure Tool to Assess Systematic Reviews 2 (AMSTAR 2; Shea et al., 2017) to appraise the studies independently.	0	Shea, B. J., Reeves, B. C., Wells, G., Thuku, M., Hamel, C., Moran, J. ... Henry, D. A. (2017). AMSTAR 2: A critical ap- praisal tool for systematic reviews that include randomised or non-randomized studies of healthcare interventions, or both. British Medical Journal, 358, 1–7. https://doi.org/10.1136/ bmj.j4008	Shea 2017			1
423	A meta-review of literature reviews assessing the capacity of patients with severe mental disorders to make decisions about their healthcare	OSR	no	BMC Psychiatry	0	0	2019-12-23	2020-06-23	2020-06-30	2020	AMSTAR-2	The AMSTAR II (A MeaSurement Tool to Assess sys- tematic Reviews) [22] assessment tool was used to assess the quality of reviews.	22	Shea BJ, Reeves BC, Wells G, Thuku M, Hamel C, Moran J, et al. AMSTAR 2: a critical appraisal tool for systematic reviews that include randomised or non-randomised studies of healthcare interventions, or both. BMJ. 2017;358: 1–9.	Shea 2017			1
424	The blind men and the elephant: Systematic review of systematic reviews of cannabis use related health harms	OSR	no	European Neuropsychopharmacology	0	0	2019-10-29	2020-03-11	2020-03-12	2020	AMSTAR-2	To assess study quality, two researchers applied the AMSTAR 2 tool “assessment of multiple systematic reviews”, for randomized and non-randomized systematic reviews of healthcare interven- tions	0	Shea, B.J., Reeves, B.C., Wells, G., Thuku, M., Hamel, C., Moran, J., ... Henry, D.A., 2017. AMSTAR 2: a critical appraisal tool for systematic reviews that include randomised or non- randomised studies of healthcare interventions, or both. BMJ (Online) 358, 1–9. https://doi.org/10.1136/bmj.j4008.	Shea 2017			1
425	The effectiveness of acupuncture for Parkinson's disease: An overview of systematic reviews	OSR	no	Complementary Therapies in Medicine	0	0				2020	AMSTAR-2	The methodological quality of all included SRs/MAs was evaluated using the Assessment of Multiple Systematic Reviews (AMSTAR2) tool.	23, 24, 25	23. Shea BJ, Grimshaw JM, Wells GA, et al. Development of AMSTAR: A measurement tool to assess the methodological quality of systematic reviews. BMC Med Res Methodol. 2007;7:10. 24. Shea BJ, Reeves BC, Wells G, et al. AMSTAR 2: A critical appraisal tool for systematic reviews that include randomised or non-randomised studies of healthcare interven- tions, or both. BMJ. 2017;358:j4008. 25. Ge L, P…	Shea 2007 BMC MRM	Shea 2017	Ge 2017	3
426	Gene polymorphisms and risk of acute renal graft rejection: A field synopsis of meta-analyses and genome-wide association studies	OSR	no	Transplantation Reviews	Salvatore Terrazzino	salvatore.terrazzino@uniupo.it			2020-05-11	2020	AMSTAR	Methodological quality of systematic meta-analyses was assessed by the Assessing the Methodological Quality of Systematic Reviews (AMSTAR) tool	22	Shea BJ, Grimshaw JM, Wells GA, Boers M, Andersson N, Hamel C, et al. Development of AMSTAR: a measurement tool to assess the methodological quality of systematic reviews. BMC Med Res Methodol 2007;7:10. https://doi.org/10.1186/1471-2288-7- 10.	Shea 2007 BMC MRM			1
427	Assessing hospital performance indicators. What dimensions? Evidence from an umbrella review	OSR	no	BMC Health Services Research	0	0	2020-07-03	2020-10-30	2020-11-12	2020	AMSTAR-2	The quality of the studies selected was assessed using AMSTAR2 (A MeaSurement Tool to Assess systematic Reviews).	10	Shea BJ, Reeves BC, Wells G, et al. AMSTAR 2: a critical appraisal tool for systematic reviews that include randomised or non-randomised studies of healthcare interventions, or both. BMJ. 2017;358:j4008. Published 2017 Sep 21. https://doi.org/10.1136/bmj.j4008.	Shea 2017			1
428	A Systematic Review of Reviews of the Outcome of Severe Neglect in Underresourced Childcare Institutions	OSR	no	Trauma, Violence, and Abuse	ALAN CARR	alan.carr@ucd.ie			2018-05-20	2020	AMSTAR	Systematic reviews and meta-analyses that did not meet three of the following four basic AMSTAR (Shea et al., 2009) systematic review quality criteria were excluded:	0	Shea, B. J., Hamel, C., Wells, G. A., Bouter, L. M., Kristjansson, E., Grimshaw, J., ... Boers, M. (2009). AMSTAR is a reliable and valid measurement tool to assess the methodological quality of systematic reviews. Journal of Clinical Epidemiology, 62, 1013–1020. doi:10.1016/j.jclinepi.2008.10.009.	Shea 2009			1
429	Evaluating the quality of evidence for gaming disorder: A summary of systematic reviews of associations between gaming disorder and depression or anxiety	methodological	no	PLoS ONE	0	0	2019-11-27	2020-09-18	2020-10-26	2020	AMSTAR-2	Finally, we con- ducted a full assessment of the quality of the included reviews using A Measurement Tool to Assess systematic Reviews—version 2 (AMSTAR 2)	24	Shea BJ, Bouter LM, Peterson J, Boers M, Andersson N, Ortiz Z, et al. External Validation of a Mea- surement Tool to Assess Systematic Reviews (AMSTAR). PLOS ONE. 2007; 2: e1350. https://doi.org/ 10.1371/journal.pone.0001350 PMID: 18159233	Shea 2007 PLoS One			1
430	Evidence-based umbrella review of 162 peripheral biomarkers for major mental disorders	OSR	no	Translational Psychiatry	André F. Carvalho	andrefc7@hotmail.com	2020-01-02	2020-05-01	2020-05-18	2020	AMSTAR	The methodological quality of included systematic reviews and meta-analyses was also appraised using the Assessment of Multiple Systematic Reviews (AMSTAR) instrument, which has been validated for this purpose	34,35	34. Shea, B. J. et al. Development of AMSTAR: a measurement tool to assess the methodological quality of systematic reviews. BMC Med. Res. Methodol. 7, 10 (2007). 35. Shea, B. J. et al. AMSTAR is a reliable and valid measurement tool to assess the methodological quality of systematic reviews. J. Clin. Epidemiol. 62, 1013–1020 (2009).	Shea 2007 BMC MRM	Shea 2009		2
431	Interoception, mindfulness and touch: A meta-review of functional MRI studies	OSR	no	International Journal of Osteopathic Medicine	0	0	2018-12-16	2019-06-15	2019-10-28	2020	AMSTAR-2	Five SRs were assessed for risk of bias (RoB) using AMSTAR 2 (Shea et al., 2017).	0	Shea BJ, Reeves BC, Wells G, Thuku M, Hamel C, Moran J, Moher D, Tugwell P, Welch V, Kristjansson E, Henry DA. (2017). AMSTAR 2: a critical appraisal tool for systematic reviews that include randomised or non-randomised studies of healthcare interventions, or both. BMJ. Sep; 358:j4008.	Shea 2017			1
432	Pharmacological treatments for low back pain in adults: an overview of Cochrane Reviews	OSR protocol	no	Cochrane Database of Systematic Reviews	0	0				2020	AMSTAR-2	We will use the AMSTAR 2 (A MeaSurement Tool to Assess systematic Reviews) instrument to assess methodological quality of the included reviews (Shea 2017).	0	Shea BJ, Reeves BC, Wells G, Thuku M, Hamel C, Moran J, et al. AMSTAR 2: A critical appraisal tool for systematic reviews that include randomised or non-randomised studies of healthcare interventions, or both. BMJ 2017;358:j4008.	Shea 2017			1
433	Indicators of home-based hospitalization model and strategies for its implementation: A systematic review of reviews	OSR	no	Systematic Reviews	0	0	2019-12-02	2020-07-10	2020-08-08	2020	AMSTAR-2	The methodological quality assessment grid for system- atic reviews (AMSTAR 2) was used for assessing the qual- ity of systematic reviews and meta-analyses included	35	Shea BJ, Reeves BC, Wells G, Thuku M, Hamel C, Moran J, et al. AMSTAR 2: a critical appraisal tool for systematic reviews that include randomised or non-randomised studies of healthcare interventions, or both. BMJ. 2017;358.	Shea 2017			1
434	Physical activity and sedentary behaviour in the Middle East and North Africa: An overview of systematic reviews and meta-analysis	OSR	no	Scientific Reports	Karima Chaabna	kac2047@qatar-med.cornell.edu	2019-06-04	2020-05-14	2020-06-09	2020	AMSTAR	Te AMSTAR measurement tool was used by two independent reviewers (SC1 and AA) to perform the quality assessment of the included SRs.	47, 48	47. Shea, B. J. et al. Development of AMSTAR: a measurement tool to assess the methodological quality of systematic reviews. BMC Medical Research Methodology 7, 10, https://doi.org/10.1186/1471-2288-7-10 (2007). 48. Shea, B. J. et al. AMSTAR is a reliable and valid measurement tool to assess the methodological quality of systematic reviews. Journal of Clinical Epidemiology 62, 1013–1020, https://…	Shea 2007 BMC MRM	Shea 2009		2
435	Strengthening literature search strategies for systematic reviews reporting population health in the Middle East and North Africa: A meta-research study	Methodological	no	Journal of Evidence-Based Medicine	Karima Chaabna	kac2047@qatar-med.cornell.edu			2020-05-24	2020	AMSTAR	We assessed the comprehensiveness of the literature search strat- egy used in the included SRs by focusing on four criteria: searches of at least two databases and reference list, search for gray literature, and use of languages during the literature search, as recommended by AMSTAR guidelines.6 We also evaluated the proportion of SRs report- ing the search period of their literature search as re…	6	Shea BJ, Grimshaw JM, Wells GA, et al. Development of AMSTAR: A measurement tool to assess the methodological quality of systematic reviews. BMC Med Res Methodol. 2007;7:10.	Shea 2007 BMC MRM			1
436	Impact of vitamin D supplementation on falls and fractures—A critical appraisal of the quality of the evidence and an overview of the available guidelines	OSR	no	Bone	0	0	2019-08-21	2019-10-17	2019-10-30	2020	AMSTAR-2	Two rates (MC,GEHF) assessed the quality of SRs/MAs using the critical appraisal tool AMSTAR 2	15	Shea BJ, Reeves BC, Wells G, Thuku M, Hamel C, Moran J, et al. AMSTAR 2: a critical appraisal tool for systematic reviews that include randomised or non-randomised studies of healthcare interventions, or both. BMJ. 2017;358.	Shea 2017			1
437	Distal technology interventions in people with diabetes: an umbrella review of multiple health outcomes	OSR	no	Diabetic Medicine	0	0				2020	AMSTAR-2	WE assessed the methodological quality of included meta -analyses using the AMSTAR2 tool, a measurement tool to assess the quality of systematic reviews	12	Shea BJ, Reeves BC, Wells G, Thuku M, Hamel C, Moran J et al. AMSTAR 2: a critical appraisal tool for systematic reviews that include randomised or non -randomised studies of healthcare interventions, or both. BMJ 2017; 358	Shea 2017			1
438	Knowledge translation strategies for dissemination with a focus on healthcare recipients: An overview of systematic reviews	OSR	no	Implementation Science	Michelle M. Haby	haby@unimelb.edu.au	2019-07-17	2020-02-17	2020-03-04	2020	AMSTAR	The methodological quality of included SRs was assessed independently by pairs of reviewers using A MeaSure- ment Tool to Assess systematic Reviews (AMSTAR)	16	Shea BJ, Grimshaw JM, Wells GA, Boers M, Andersson N, Hamel C, et al. Development of AMSTAR: a measurement tool to assess the methodological quality of systematic reviews. BMC Med Res Methodol. 2007;7:10.	Shea 2007 BMC MRM			1
439	2020 WHO guidelines on physical activity and sedentary behaviour for children and adolescents aged 5–17 years: summary of the evidence	guidelines	no	International Journal of Behavioral Nutrition and Physical Activity	0	0	2020-07-02	2020-10-14	2020-11-26	2020	AMSTAR-2	An external team of reviewers independently assessed the methodological quality of each systematic review using the A MeaSurement Tool to Assess systematic Re- views (AMSTAR) 2 rating scale [23], and assigned an overall grade of “high”, “moderate”, “low” and “critically low” quality.	23	Shea BJ, Reeves BC, Wells G, Thuku M, Hamel C, Moran J, et al. AMSTAR 2: a critical appraisal tool for systematic reviews that include randomised or non- randomised studies of healthcare interventions, or both. BMJ. 2017;358:j4008.	Shea 2017			1
440	Management of haemorrhoids: Protocol of an umbrella review of systematic reviews and meta-analyses	OSR protocol	no	BMJ Open	0	0	2019-10-28	2020-03-05	2020-03-25	2020	AMSTAR-2	Methodological quality of the included meta-analyses will be assessed by using the Assessment of Multiple Systematic Reviews 2 (AMSTAR2, an updated version of AMSTAR) tool.	26	Shea BJ, Reeves BC, Wells G, et al. AMSTAR 2: a critical appraisal tool for systematic reviews that include randomised or non- randomised studies of healthcare interventions, or both. BMJ 2017;358:j4008.	Shea 2017			1
441	Pharmacologic treatments for irritable bowel syndrome: An umbrella systematic review	OSR	no	Journal of Gastrointestinal and Liver Diseases	0	0	2020-02-07	2020-05-13		2020	AMSTAR-2	!e two reviewers also evaluated the quality of the included meta-analyses by using A MeaSurement Tool to Assess Systematic Reviews 2nd version (AMSTAR 2)	25	Shea BJ, Reeves BC, Wells G, et al. AMSTAR 2: a critical appraisal tool for systematic reviews that include randomised or non-randomised studies of healthcare interventions, or both. BMJ 2017;358:j4008. doi:10.1136/ bmj.j4008	Shea 2017			1
442	Development of a Care Bundle for Stroke Survivors with Psychological Symptoms: Evidence Summary and Delphi Study	OSR	no	Evidence-based Complementary and Alternative Medicine	0	0				2020	AMSTAR-2	TABLE Systematic review Assessment of Multiple Systematic Reviews 2 (AMASTAR2) [37] 16 items Each item is evaluated by Yes, Partial Yes, and No.	37	B. J. Shea, B. C. Reeves, G. Wells et al., “Amstar 2: a critical appraisal tool for systematic reviews that include randomised or non-randomised studies of healthcare interventions, or both,” BMJ, vol. 358, Article ID j4008, 2017.	Shea 2017			1
443	A comprehensive meta-review of systematic reviews and meta-analyses on nonpharmacological interventions for informal dementia caregivers	OSR	no	BMC Geriatrics	0	0	2019-08-06	2020-04-02	2020-04-15	2020	AMSTAR-2	The methodological quality of included reviews was assessed by the second author using the tool Assessment of Multiple Systematic Reviews (AMSTAR) II [13], which has a possible score of 0 to 18 summed from 16 items (see Table 1 footnote).	13	Shea BJ, Reeves BC, Wells G, Thuku M, Hamel C, Moran J, et al. AMSTAR 2: a critical appraisal tool for systematic reviews that include randomised or non-randomised studies of healthcare interventions, or both. BMJ. 2017;358: j4008.	Shea 2017			1
444	The potential role of dyslipidemia in covid-19 severity: An umbrella review of systematic reviews	OSR	no	Journal of Lipid and Atherosclerosis	0	0	2020-09-11	2020-09-18		2020	AMSTAR-2	Two authors (G.J.C. and H.M.K.) independently evaluated the methodological quality of the included studies using the A MeaSurement Tool to Assess systematic Reviews (AMSTAR 2) tool.	18,19,20	Shea BJ, Reeves BC, Wells G, Thuku M, Hamel C, Moran J, et al. AMSTAR 2: a critical appraisal tool for systematic reviews that include randomised or non-randomised studies of healthcare interventions, or both. BMJ 2017;358:j4008. PUBMED | CROSSREF 19. Jung JH, Dahm P. Reaching for the stars - rating the quality of systematic reviews with the Assessment of Multiple Systematic Reviews (AMSTAR) 2. B…	Shea 2017			3
445	Critical analysis of methodological quality of systematic reviews and meta-analysis of antibiotics in third molar surgeries using AMSTAR 2	Methodological	no	Journal of Oral Biology and Craniofacial Research	0	0	2020-04-28	2020-07-19		2020	AMSTAR-2	The included systematic reviews were analyzed using the AMSTAR (A MeaSurement Tool to Assess systematic Reviews) 2 tool published in 2017.	12	Shea BJ, Reeves BC, Wells G, Thuku M, Hamel C, Moran J, et al. AMSTAR 2: a critical appraisal tool for systematic reviews that include randomised or non-randomised studies of healthcare interventions, or both. BMJ. 2017 Sep 21;358:j4008.	Shea 2017			1
446	Virtual reality in psychiatric disorders: A systematic review of reviews	OSR	no	Complementary Therapies in Medicine	Błażej Cieślik	b.cieslik@ujd.edu.pl	19 March 202	2020-06-08	2020-06-09	2020	AMSTAR	In addition, the methodological quality of each literature review was assessed using AMSTAR (A MeaSurement Tool to Assess Reviews),19 a questionnaire containing 9 questions for systematic re- view and 11 questions for meta-analysis.	19	B.J. Shea, J.M. Grimshaw, G.A. Wells, et al. Development of AMSTAR: A measurement tool to assess the methodological quality of systematic reviews BMC Med Res Methodol, 7 (2007), p. 10	Shea 2007 BMC MRM			1
447	How does occupational physical activity influence health? An umbrella review of 23 health outcomes across 158 observational studies	OSR	no	British Journal of Sports Medicine	0	0		2020-09-13		2020	AMSTAR-2	We rated included systematic reviews using A MeaSurement Tool to Assess systematic Reviews2 (AMSTAR2),18 a 16-point tool for assessment of the methodological quality of systematic reviews, with good inter-rater agreement, test–retest reliability and content validity. 19	18,19	18 Shea BJ, Reeves BC, Wells G, et al. AMSTAR 2: a critical appraisal tool for systematic reviews that include randomised or non-randomised studies of healthcare interventions, or both. BMJ 2017;358:j4008. 19 Shea BJ, Hamel C, Wells GA, et al. AMSTAR is a reliable and valid measurement tool to assess the methodological quality of systematic reviews. J Clin Epidemiol 2009;62:1013–20.	Shea 2017	Shea 2009		2
448	Tai chi and workplace wellness for health care workers: A systematic review	OSR	no	International Journal of Environmental Research and Public Health	Rosario Andrea Cocchiara	rosario.cocchiara@uniroma1.it	2019-12-13	2019-12-31	2020-01-03	2020	AMSTAR	The methodological quality of all studies included in the systematic review was assessed. Quality assessment was performed according to the Newcastle–Ottawa Scale (NOS) on cohort or cross-sectional studies [11], the Jadad scale for randomized clinical trial [12], AMSTAR for systematic reviews [13], and CASE REPORT scale for case study	13	Shea, B.J.; Grimshaw, J.M.; A Wells, G.; Boers, M.; Andersson, N.; Hamel, C.; Porter, A.C.; Tugwell, P.; Moher, D.; Bouter, L.M. Development of AMSTAR: A measurement tool to assess the methodological quality of systematic reviews. BMC Med. Res. Methodol. 2007, 7, 10. [CrossRef] [PubMed]	Shea 2007 BMC MRM			1
449	Evidence based rehabilitation after hip arthroplasty	OSR	no	HIP International	0	0	2020-05-23	2020-12-16		2020	AMSTAR-2	AMSTAR 2 scale was adopted for the quality assess- ment of systematic research.10	10	Shea BJ, Reeves B, Wells G, et al. AMSTAR 2: a criti- cal appraisal tool for systematic reviews that include randomised or non-randomised studies of healthcare inter- ventions, or both. BMJ 2017; 358: j4008.	Shea 2017			1
450	The IN-DEEP project “INtegrating and Deriving Evidence, Experiences, Preferences”: a web information model on magnetic resonance imaging for people with multiple sclerosis	OSR	no	Journal of Neurology	0	0	2020-01-20	2020-04-23	2020-05-02	2020	AMSTAR-2	Two independent reviewers (GF, CC) assessed the qual- ity of systematic reviews and guidelines respectively with the AMSTAR 2 and AGREE II tools	32	Shea BJ, Reeves BC, Wells G, Thuku M, Hamel C, Moran J, Moher D, Tugwell P, Welch V, Kristjansson E, Henry DA (2017) AMSTAR 2: a critical appraisal tool for systematic reviews that include randomised or non-randomised studies of healthcare inter- ventions,	Shea 2017			1
451	Association between mental disorders and somatic conditions: protocol for an umbrella review	OSR protocol	no	Evidence-based mental health	0	0			2020-09-08	2020	AMSTAR-2	We will use the AMSTAR-2 tool,20 based on which the overall confidence in the results of each SR/MA will be rated as: high, moderate, low or critically low.	20	AMSTAR 2 – The new and improved AMSTAR. Available: https://amstar.ca/Amstar-2. php [Accessed 26 May 20].	AMSTAR website			1
452	Consequences of physical inactivity in older adults: A systematic review of reviews and meta-analyses	OSR	no	Scandinavian Journal of Medicine and Science in Sports	Conor Cunningham	conor.cunningham@publichealth.ie	2019-07-08	2019-12-12		2020	AMSTAR	We assessed the methodological quality of the included reviews using the Assessment of Multiple Systematic Reviews (AMSTAR) rating scale.	10	Shea BJ, Hamel C, Wells GA, et al. AMSTAR is a reliable and valid measurement tool to assess the methodological quality of systematic reviews. J Clin Epidemiol. 2009;62(10):1013-1020. https://doi.org/10.1016/j.jclinepi.2008.10.009	Shea 2009			1
453	Understanding the training and education needs of homecare workers supporting people with dementia and cancer: A systematic review of reviews	OSR	no	Dementia	0	0				2020	AMSTAR-2	Quality assessments were conducted independently (Pollock, Fernandes, & Hartling, 2017) by two project team members, with a process for reaching consensus in cases of disagree- ment. The AMSTAR 2 checklist was used to assess the quality of the selected reviews.	0	Shea, B. J., Grimshaw, J. M., & Wells, G. A. (2017). AMSTAR 2: A critical appraisal tool for systematic reviews that include randomised or nonrandomised studies of healthcare interventions, or both. The BMJ, 358. DOI: https://doi.org/10.1136/bmj.j4008.	Shea 2017			1
454	Taping for conditions of the musculoskeletal system: An evidence map review	OSR	no	Chiropractic and Manual Therapies	Zachary A. Cupler	zachary.cupler@va.gov	2020-02-20	2020-07-12	2020-09-15	2020	AMSTAR	For SRs, we had two reviewers (KM, MA) utilize the AMSTAR rating criteria to assess the methodological quality of SRs.	0	0				0
455	Neutrophil to lymphocyte ratio and cancer prognosis: an umbrella review of systematic reviews and meta-analyses of observational studies	OSR	no	BMC Medicine	0	0	2020-04-20	2020-10-15	2020-11-20	2020	AMSTAR-2	Studies with meta-analyses categorised as providing ei- ther highly suggestive or strong evidence underwent quality assessment through AMSTAR 2, a tool for asses- sing the methodological quality of systematic reviews for both health interventions and observational research	39,40	39. Shea B, Reeves B, Wells G, et al. AMSTAR 2: a critical appraisal tool for systematic reviews that include randomised or non-randomised studies of healthcare interventions, or both. BMJ. 2017;358:j4008. 40. Pieper D, Mathes T, Eikermann M. Can AMSTAR also be applied to systematic reviews of non-randomized studies? BMC Res Notes. 2014;7(1): 609. https://doi.org/10.1186/1756-0500-7-609.	Shea 2017	Pieper 2014		2
456	Acceptability, equity, and feasibility of using antipsychotics in children and adolescents with autism spectrum disorder: a systematic review	OSR	no	BMC Psychiatry	0	0	2020-08-24	2020-11-15	2020-11-25	2020	AMSTAR-2	To assess the methodological quality of the systematic reviews and meta- analyses included in our study, we used Amstar 2	32	Shea BJ, Reeves BC, Wells G, Thuku M, Hamel C, Moran J. AMSTAR 2: a critical appraisal tool for systematic reviews that include randomised or non-randomised studies of healthcare interventions, or both. BMJ. 2017;358: j4008. https://doi.org/10.1136/bmj.j4008.	Shea 2017			1
457	Quality assessment of systematic reviews regarding the effectiveness of zygomatic implants: An overview of systematic reviews	Methodological and OSR	no	Medicina Oral Patologia Oral y Cirugia Bucal	0	0	2019-11-10	2020-06-04		2020	AMSTAR-2	To determine the methodological quality level of in- cluded studies, the items of the AMSTAR 2 tool were used.	39	Not reported				NA
458	Global burden of antenatal depression and its association with adverse birth outcomes: An umbrella review	OSR	no	BMC Public Health	Abel Fekadu Dadi	Fekten@yahoo.com	2019-06-27	2020-01-28	2020-02-04	2020	AMSTAR	Quality was assessed using Assessment of Multiple Systematic Reviews (AMSTAR) checklist scores.	0	Not reported				0
459	Hyperbaric oxygen therapy for diabetic foot: An overview of systematic reviews	OSR	no	Chinese Journal of Evidence-Based Medicine	0	0				2020	AMSTAR-2	Then, AMSTAR 2 tool and PRISMA statement were used to evaluate the methodological quality and reporting quality of included systematic reviews, and the outcome indicators were comprehensively analyzed.	10	Shea BJ, Reeves BC, Wells G, et al. AMSTAR 2: a critical appraisal tool for systematic reviews that include randomised or non- randomised studies of healthcare interventions, or both. BMJ, 2017, 358: j4008.	Shea 2017			1
460	Adverse Outcomes of Polypharmacy in Older People: Systematic Review of Reviews	OSR	no	Journal of the American Medical Directors Association	Laurie E. Davies	L.E.Davies2@newcastle.ac.uk			2020-01-13	2020	AMSTAR	Quality assessment was performed independently by 2 reviewers (L.E.D. and G.S.) using AMSTAR, and consensus reached through dis- cussion.	28,29	28. Shea BJ, Grimshaw JM, Wells GA, et al. Development of AMSTAR: A measure- ment tool to assess the methodological quality of systematic reviews. BMC Med Res Methodol 2007;7:10. 29. Shea BJ, Hamel C, Wells GA, et al. AMSTAR is a reliable and valid measurement tool to assess the methodological quality of systematic reviews. J Clin Epi- demiol 2009;62:1013e1020.	Shea 2007 BMC MRM	Shea 2009		2
461	What factors affect patients' access to healthcare? Protocol for an overview of systematic reviews	OSR protocol	no	Systematic Reviews	0	0	2019-09-05	2020-01-13	2020-01-23	2020	AMSTAR-2	Methodological quality/risk of bias will be assessed for each included study using the AMSTAR 2 tool	10	Shea BJ, Reeves BC, Wells G, Thuku M, Hamel C, Moran J, et al. AMSTAR 2: a critical appraisal tool for systematic reviews that include randomised or non-randomised studies of healthcare interventions, or both. BMJ. 2017;358: j4008.	Shea 2017			1
462	Effectiveness of the use of non-woven face mask to prevent coronavirus infections in the general population: A rapid systematic review	OSR	no	Ciencia e Saude Coletiva	0	0	2020-05-07	2020-05-09		2020	AMSTAR-2	conflicting. Ac- cording to the applied tool for critical appraisal (AMSTAR 2)11, the review presented a low meth- odological quality.	11	Shea BJ, Reeves BC, Wells G, Thuku M, Hamel C, Moran J, Moher D, Tugwell P, Welch V, Kristjansson E, Henry DA. AMSTAR 2: a critical appraisal tool for systematic reviews that include randomised or non-randomised studies of healthcare interventions, or both. BMJ 2017; 358:j4008.	Shea 2017			1
463	Comparing the efficacy and safety of duloxetine and amitriptyline in the treatment of fibromyalgia: overview of systematic reviews	OSR	no	Adv Rheumatol	0	0	2020-04-23	2020-06-23	2020-07-08	2020	AMSTAR-2	The methodological quality of the reviews included in the overview was assessed by two independent re- searchers, as recommended by the Cochrane Handbook for overviews [12], using the Assessment of Multiple Systematic Reviews – AMSTAR instrument [13].	13	SHEA BJ, REEVES BC, WELLS G, THUKU M, HAMEL C, MORAN J, et al. AMSTAR 2: a critical appraisal tool for systematic reviews that include randomized or non-randomized studies of healthcare interventions, or both. BMJ. 2017;j4008. https://doi.org/10.1136/bmj.j4008.	Shea 2017			1
464	Barriers to implementing guideline recommendations to improve childbirth care: rapid review of evidence	OSR	no	Revista Panamericana de Salud Publica/Pan American Journal of Public Health	Jorge Otávio Maia Barreto	jorge.barreto@fiocruz.br	2020-07-11	2020-09-18		2020	AMSTAR	As revisões sistemáticas foram avaliadas em duplicidade com a ferramenta AMSTAR I (10), sendo classificadas em qualidade baixa (escore 0-3), moderada (4-7) ou alta (8-11). As divergên- cias foram resolvidas por consenso. Quando disponível nas bases Health Evidence e Health Systems Evidence, foi utilizada a avaliação prévia do AMSTAR I. A qualidade metodológica das demais revisões não sistemáticas…	10	Shea BJ, Grimshaw JM, Wells GA, Boers M, Andersson N, Hamel C, et al. Development of AMSTAR: a measurement tool to assess the methodological quality of systematic reviews. BMC Med Res Methodol. 2007;7(1):10.	Shea 2007 BMC MRM			1
465	Prevention and control of antimicrobial stewardship: A review of evidence	OSR	no	Revista Panamericana de Salud Publica/Pan American Journal of Public Health	Bruna Carolina de Araújo	brucarujo@gmail.com	2019-11-20	2020-02-04		2020	AMSTAR	A qualidade meto- dológica das revisões sistemáticas foi classificada como alta (escore 8-11/11), moderada (5-7/11) ou baixa (0-4/11) a par- tir da ferramenta AMSTAR – Assessment of Multiple Systematic Reviews	22	22. Shea BJ, Grimshaw JM, Wells GA, Boers M, Andersson N, Hamel C et al. Development of AMSTAR: a measurement tool to assess the methodological quality of systematic reviews. BMC Med Res Methodol. 2007;7:10. doi:10.1186/1471-2288-7-10.	Shea 2007 BMC MRM			1
466	Specialist palliative care services for older people in primary care: A systematic review using narrative synthesis	OSR	no	Palliative Medicine	Kim de Nooijer	Kim.De.Nooijer@vub.be				2020	AMSTAR	For review arti- cles, we used the quality Assessment of Multiple Systematic Reviews (AMSTAR) tool, which resulted in scores of 0–4 (low), 5–8 (medium) and 9–11 (high).18	18	Shea BJ, Hamel C, Wells GA, et al. AMSTAR is a reliable and valid measurement tool to assess the methodological qual- ity of systematic reviews. J Clin Epidemiol 2009; 62(10): 1013–1020.	Shea 2009			1
467	Assessing the Quality of Systematic Reviews in Healthcare Using AMSTAR and AMSTAR2: A Comparison of Scores on Both Scales	Methodological	no	Zeitschrift fur Psychologie / Journal of Psychology			2019-05-07	2019-12-08	2020-03-31	2020	AMSTAR and AMSTAR-2	All k=10 systematic reviews were rated using AMSTAR in March 2018 and AMSTAR2 in June 2018 by both authors independently.	0	Not reported				0
468	Work-related stress risk and preventive measures of mental disorders in the medical environment: An umbrella review	OSR	no	European Review for Medical and Pharmacological Sciences	Simone De Sio	simone.desio@uniroma1.it				2020	AMSTAR	The AMSTAR scale was used to assess the methodological quality of systematic reviews	49	Shea BJ, Grimshaw JM, Wells GA, Boers M, An- dersson N, Hamel C, Porter AC, Tugwell P, Moher D, Bouter LM. Development of AMSTAR: a mea- surement tool to assess the methodological quali- ty of systematic reviews. BMC Med Res Methodol 2007; 7: 10.	Shea 2007 BMC MRM			1
469	New global guidelines on sedentary behaviour and health for adults: broadening the behavioural targets	Guidelines	no	International Journal of Behavioral Nutrition and Physical Activity	0	0	2020-08-18	2020-10-23	2020-11-26	2020	AMSTAR-2	The literature search update was conducted for WHO by an external team and reviewers used the AMSTAR 2 (Assessment of Multiple Systematic Reviews) tool for critical appraisal of the systematic reviews under consideration for inclusion	18	Shea BJ, Reeves BC, Wells G, Thuku M, Hamel C, Moran J, et al. AMSTAR 2: a critical appraisal tool for systematic reviews that include randomised or non-randomised studies of healthcare interventions, or both. BMJ. 2017;358: j4008.	Shea 2017			1
470	The efficacy and safety of influenza vaccination in older people: An umbrella review of evidence from meta-analyses of both observational and randomized controlled studies	OSR	no	Ageing Research Reviews	0	0	2020-02-24	2020-06-15		2020	AMSTAR-2	The assessment of the methodological quality of the included meta-analyses was performed using the AMSTAR 2 (Shea et al., 2017).	0	Shea, B.J., Reeves, B.C., Wells, G., Thuku, M., Hamel, C., Moran, J., Moher, D., Tugwell, P., Welch, V., Kristjansson, E., Henry, D.A., 2017. AMSTAR 2: a critical appraisal tool for systematic reviews that include randomised or non-randomised studies of healthcare interventions, or both. BMJ 358, j4008.	Shea 2017			1
471	Critically Low Confidence in the Results Produced by Spine Surgery Systematic Reviews: An AMSTAR-2 Evaluation From 4 Spine Journals	Methodological	no	Global Spine Journal	0	0				2020	AMSTAR-2	The quality of each SR was evaluated independently by 2 epi- demiologists trained in SR methodology and critical appraisal (JD, AS) using the AMSTAR 2	8	Shea BJ, Reeves BC, Wells G, et al. AMSTAR 2: a critical appraisal tool for systematic reviews that include randomised or non-randomised studies of healthcare interventions, or both. BMJ. 2017;358:j4008.	Shea 2017			1
472	Using betahistine in the treatment of patients with Menière’s disease: a meta-analysis with the current randomized-controlled evidence	OSR	no	Acta Oto-Laryngologica	Louise Devantier	louisedevantier@clin.au.dk	2020-04-06	2020-05-28		2020	AMSTAR	The quality of the identified systematic reviews was assessed using the AMSTAR tool	12	Shea BJ, Grimshaw JM, Wells GA, et al. Development of AMSTAR: a measurement tool to assess the methodological quality of systematic reviews. BMC Med Res Methodol. 2007;7: 10.	Shea 2007 BMC MRM			1
473	Reducing sedentary behaviour and physical inactivity in the workplace: Protocol for a review of systematic reviews	OSR protocol	no	BMJ Open Sport and Exercise Medicine	0	0		2020-11-22		2020	AMSTAR-2	Two reviewers will appraise the risk of bias in each included SR using A MeaSurement Tool to Assess systematic Reviews (AMSTAR) 2 instrument.	40	Shea BJ, Reeves BC, Wells G, et al. AMSTAR 2: a critical appraisal tool for systematic reviews that include randomised or non- randomised studies of healthcare interventions, or both. BMJ 2017;358:j4008.	Shea 2017			1
474	A systematic umbrella review on the epidemiology of modifiable health influencing factors and on health promoting interventions among university students	OSR	no	Frontiers in Public Health	0	0	2020-01-09	2020-04-03	2020-04-28	2020	AMSTAR-2	For all studies with scope on interventions, an additional quality assessment was performed using the “assessing the methodological quality of systematic reviews (AMSTAR) 2” tool	16	Shea BJ, Reeves BC, Wells G, Thuku M, Hamel C, Moran J, et al. AMSTAR 2: a critical appraisal tool for systematic reviews that include randomised or non-randomised studies of healthcare interventions, or both. BMJ. (2017) 358:j4008. doi: 10.1136/bmj.j4008	Shea 2017			1
475	Patient-centered standards for medically integrated dispensing: ASCO/NCODA standards	OSR	no	Journal of Clinical Oncology	0	0		2019-10-22		2020	AMSTAR-2		19	Shea BJ, Reeves BC, Wells G, et al: AMSTAR 2: A critical appraisal tool for systematic reviews that include randomised or non-randomised studies of healthcare interventions, or both. BMJ 358:j4008, 2017	Shea 2017			1
476	Low Methodological Quality of Systematic Reviews Published in the Urological Literature (2016-2018)	Methodological	no	Urology	0	0	2019-09-20	2020-01-06		2020	AMSTAR-2	Each individual item was scored as ‘met’, ‘partially met’, or ‘not met’, as per AMSTAR-2 guidance.	8	Shea BJ, Reeves BC, Wells G, et al. AMSTAR 2: a critical appraisal tool for systematic reviews that include randomised or non-randomised studies of healthcare interventions, or both. BMJ. 2017;358:j4008	Shea 2017			1
477	Perinatal mental illness in the middle east and North Africa region—A systematic overview	OSR	no	International Journal of Environmental Research and Public Health	Sathyanarayanan Doraiswamy	sdo4003@qatar-med.cornell.edu	2020-07-12	2020-07-21	2020-07-29	2020	AMSTAR	The quality of the included SRs was assessed using the 11 criteria listed in the checklist of the measurement tool to assess the methodological quality of systematic reviews (AMSTAR)	27	Shea, B.J.; Grimshaw, J.M.; Wells, G.A.; Boers, M.; Andersson, N.; Hamel, C.; Porter, A.C.; Tugwell, P.; Moher, D.; Bouter, L.M. Development of AMSTAR: A measurement tool to assess the methodological quality of systematic reviews. BMC Med. Res. Methodol. 2007, 7, 10. [CrossRef] [PubMed]	Shea 2007 BMC MRM			1
478	Reasons and factors associated with inconclusiveness of systematic reviews about interventions for neuropathic pain	methodological	no	J Comp Eff Res	Svjetlana Dosenovic	sdosenovic@yahoo.com	2020-08-06	2020-10-28	2020-12-23	2021	AMSTAR	The methodological quality of SRs was analyzed with the AMSTAR (A MeaSurement Tool to Assess systematic Reviews) checklist	12	Shea BJ, Grimshaw JM, Wells GA et al. Development of AMSTAR: a measurement tool to assess the methodological quality of systematic reviews. BMC Med. Res. Methodol. 7, 10 (2007).	Shea 2007 BMC MRM			1
479	Reported outcomes in published systematic reviews of interdisciplinary pain treatment: Protocol for a systematic overview	OSR protocol	no	JMIR Research Protocols	0	0				2020	AMSTAR-2	Two independent investigators will rate the methodological quality of the selected systematic reviews using the AMSTAR 2 checklist	21	Shea BJ, Reeves BC, Wells G, Thuku M, Hamel C, Moran J, et al. AMSTAR 2: a critical appraisal tool for systematic reviews that include randomised or non-randomised studies of healthcare interventions, or both. BMJ 2017 Sep 21:j4008. [doi: 10.1136/bmj.j4008] [Medline: 28935701]	Shea 2017			1
480	Prevalence of depression during the SARS, MERS, and COVID-19 pandemics: A protocol for overview of systematic reviews	OSR protocol	no	Medicine	0	0	2020-08-17	2020-08-19		2020	AMSTAR-2	Two reviewers (LD and YMC) will independently assess each included review by using the Assessment of Multiple Systematic Reviews-2 (AMSTAR-2) measurement tool and the (PRISMA) statement, for rigorous methodological quality and reporting quality.	26	Shea BJ, Reeves BC, Wells G, et al. AMSTAR 2: a critical appraisal tool for systematic reviews that include randomised or non-randomised studies of healthcare interventions, or both. BMJ 2017;358:j4008.	Shea 2017			1
481	Interventions to Prevent or Delay Long-Term Nursing Home Placement for Adults with Impairments—a Systematic Review of Reviews	OSR	no	Journal of General Internal Medicine	0	0	2019-11-05	2019-11-20		2020	AMSTAR-2	Two reviewers independently assessed quality using criteria adapted from AMSTAR 2	17	Shea BJ, Reeves BC, Wells G, Thuku M, Hamel C, Moran J, et al. AMSTAR 2: a critical appraisal tool for systematic reviews that include randomised or non-randomised studies of healthcare interventions, or both. BMJ. 2017;358:j4008. https://doi.org/10.1136/bmj.j4008	Shea 2017			1
482	IMPACT OF FINANCIAL INCLUSION IN LOW- AND MIDDLE-INCOME COUNTRIES: A SYSTEMATIC REVIEW OF REVIEWS	OSR	no	Journal of Economic Surveys	0	0				2020	AMSTAR-2	The quality of the included meta-studies was assessed using the 3ie critical appraisal checklist28 and the ‘A MeaSurement Tool to Assess systematic Reviews’ (AMSTAR 2).	29	Shea, B. J., Reeves, B. C., Wells, G., Thuku, M., Hamel, C., Moran, J., Moher, D., Tugwell, P., Welch, V., Kristjansson, E. and Henry, D. A. (2017) AMSTAR 2: a critical appraisal tool for systematic reviews that include randomised or non-randomised studies of healthcare interventions, or both. BMJ 21(358): j4008.	Shea 2017			1
483	Interventions for post-stroke shoulder pain: An overview of systematic reviews	OSR	no	International Journal of General Medicine	0	0				2020	AMSTAR-2	Where multiple reviews existed for an interven- tion, we included the most recent review addressing the inclusion criteria, except if poor quality (defined as rated as low risk for less than four items on the AMSTAR2 critical appraisal tool for systematic reviews19).	19	Shea BJ, Reeves BC, Wells G, et al. AMSTAR 2: a critical appraisal tool for systematic reviews that include randomised or non-randomised studies of healthcare interventions, or both. BMJ. 2017;358:j4008.	Shea 2017			1
484	Transdiagnostic neurocognitive deficits in psychiatry: A review of meta-analyses	OSR	no	Canadian Psychology	Caroline East-Richard	caroline.east-richard.1@ulaval.ca				2020	R-AMSTAR	To ensure that the conclusions of the current review were based on strong evidence, each meta-analysis included subsequent to the screening of full texts was further evaluated using the Revised Assessment of Multiple Systematic Reviews (R-AMSTAR; Kung et al., 2010) to document methodological quality.	0	Kung, J., Chiappelli, F., Cajulis, O. O., Avezova, R., Kossan, G., Chew, L., & Maida, C. A. (2010). From systematic reviews to clinical recommen- dations for evidence-based health care: Validation of revised assessment of multiple systematic reviews (R-AMSTAR) for grading of clinical relevance. The Open Dentistry Journal, 4, 84 –91. http://dx.doi.org/10 .2174/1874210601004010084	Kung 2010			1
485	Incidence of the adverse effects of androgen deprivation therapy for prostate cancer: a systematic literature review	OSR	no	Supportive Care in Cancer	0	0	2019-09-01	2019-12-18		2020	AMSTAR-2	Quality assessment of included systematic reviews was con- ducted using the AMSTAR 2, a critical appraisal tool for sys- tematic reviews that include randomised or non-randomised studies of healthcare interventions, or both	35	Shea B, Reeves B, Wells G, Thuku M, Hamel C, Moran J et al (2017) AMSTAR 2: a critical appraisal tool for systematic reviews that include randomised or non-randomised studies of healthcare interventions, or both. Bmj. 358	Shea 2017			1
486	Comparison of common interventions for the treatment of infantile colic: A systematic review of reviews and guidelines	OSR	no	BMJ Open	0	0	2019-11-04	2020-02-03	2020-02-25	2020	AMSTAR-2	We appraised the quality of the systematic reviews using a modified version of the AMSTAR 2 critical appraisal tool.	23	Shea BJ, Reeves BC, Wells G, et al. AMSTAR 2: a critical appraisal tool for systematic reviews that include randomised or non- randomised studies of healthcare interventions, or both. BMJ 2017;358:j4008.	Shea 2017			1
487	The effectiveness and safety of conservative interventions for positional plagiocephaly and congenital muscular torticollis: A synthesis of systematic reviews and guidance	OSR	no	Chiropractic and Manual Therapies	0	0	2020-01-29	2020-05-12	2020-06-11	2020	AMSTAR-2	We appraised the quality of the systematic reviews using a modified version of the AMSTAR 2 critical appraisal tool	16	Shea BJ, Reeves BC, Wells G, et al. AMSTAR 2: a critical appraisal tool for systematic reviews that include randomised or non- randomised studies of healthcare interventions, or both. BMJ 2017;358:j4008.	Shea 2017			1
488	An Algorithm for Comprehensive Medication Management in Nursing Homes: Results of the AMBER Project	Guidelines	no	Drug Safety	Olaf Rose	rose@elefantenapo.de		2020-10-19	2020-10-31	2021	AMSTAR	The methodological quality of the reviews was assessed using the ‘Assessment of Multiple SysTem- Atic Reviews’ (AMSTAR) checklist (SE, OR)	32,33	32. Shea BJ, Grimshaw JM, Wells GA, Boers M, Andersson N, Hamel C, et al. Development of AMSTAR: a measurement tool to assess the methodological quality of systematic reviews. BMC Med Res Methodol. 2007;7:10. https://doi.org/10.1186/1471-2288-7-10. 33. Shea BJ, Hamel C, Wells GA, Bouter LM, Kristjansson E, Grim- shaw J, et al. AMSTAR is a reliable and valid measurement tool to assess the methodol…	Shea 2007 BMC MRM	Shea 2009		2
489	Factors and interventions that affect working conditions and environment to increase the attraction, recruitment and retention of human resources for health at the primary care level in rural, remote or underserved areas	OSR	no	Revista Panamericana de Salud Publica/Pan American Journal of Public Health	María Eugenia Esandi	eesandi@gmail.com	2020-01-13	2020-06-29		2020	AMSTAR	Se evaluó la calidad de las RS incluidas por medio del AMSTAR I.	Not reported	Not reported				0
490	Evaluating the quality of systematic reviews and meta-analyses published on direct oral anticoagulants in the past 5 years	methodological	no	BMJ Evid Based Med	Mr Ali Eshaghpour	ali.eshaghpour@medportal.ca			2020-06-03	2020	AMSTAR	Three review authors (three of NC, SY, AL and AE at a time) inde- pendently assessed the methodological quality of included studies using the 11-item tool in AMSTAR.	13, 14	13 Shea BJ, Grimshaw JM, Wells GA, et al. Development of AMSTAR: a measurement tool to assess the methodological quality of systematic reviews. BMC Med Res Methodol 2007;7:10. 14 Shea BJ, Bouter LM, Peterson J, et al. External validation of a measurement tool to assess systematic reviews (AMSTAR). PLoS One 2007;2:e1350.	Shea 2007 BMC MRM	Shea 2007 PLoS One		2
491	Methodological Quality Analysis of Systematic Review for the Treatment of Rotator Cuff Disease	methodological	no	Rev Bras Ortop (Sao Paulo)	Jhony de Almeida Estevam	johnny.almeida@outlook.com	2019-10-29	2020-02-20		2021	AMSTAR	Após estas etapas, com o número final de estudos selecionados, foi realizado download para seguimento com as avaliações com o AMSTAR.	3,5,12	3 Shea BJ, Hamel C, Wells GA, et al. AMSTAR is a reliable and valid measurement tool to assess the methodological quality of systematic reviews. J Clin Epidemiol 2009;62(10):1013–1020 5 Shea BJ, Bouter LM, Peterson J, et al. External validation of a measurement tool to assess systematic reviews (AMSTAR). PLoS One 2007;2(12):e1350 12 Shea BJ, Grimshaw JM, Wells GA, et al. Development of AMSTAR: a …	Shea 2009	Shea 2007 PLoS One	Shea 2007 BMC MRM	3
492	Telemedicine in the OECD: An umbrella review of clinical and cost-effectiveness, patient experience and implementation	OSR	no	PLoS One	0	0	2020-01-27	2020-07-29	2020-08-13	2020	AMSTAR-2	All three authors assessed the methodological quality of included reviews using the AMSTAR 2 tool	3	Shea BJ, Reeves BC, Wells G, Thuku M, Hamel C, Moran J, et al. AMSTAR 2: a critical appraisal tool for systematic reviews that include randomised or non-randomised studies of healthcare interventions, or both. BMJ 2017; 358:j4008. https://doi.org/10.1136/bmj.j4008 PMID: 28935701	Shea 2017			1
493	Evidence-based Umbrella Review of Cognitive Effects of Prefrontal tDCS	OSR	no	Soc Cogn Affect Neurosci	0	0			2020-06-24	2020	AMSTAR-2	The methodological quality of each included meta-analysis was rated with the A MeaSurement Tool to Assess Systematic Reviews 2 (AMSTAR-2) (Shea et al., 2017), a 16-item tool employed to help in the evaluation of the reporting quality of systematic reviews.	0	Shea BJ, Reeves BC, Wells G, Thuku M, Hamel C, Moran J, et al. AMSTAR 2: a critical appraisal tool for systematic reviews that include randomised or non-randomised studies of healthcare interventions, or both. BMJ 2017; 358:j4008. https://doi.org/10.1136/bmj.j4008 PMID: 28935701	Shea 2017			1
494	Long-term weight management using wearable technology in overweight and obese adults: Systematic review	OSR	no	JMIR mHealth and uHealth	0	0				2020	AMSTAR-2	The Cochrane risk of bias tool was used for randomized controlled trials (RCTs), Risk Of Bias In Nonrandomized Studies-of Interventions was used for nonrandomized studies of interventions, A MeaSurement Tool to Assess systematic Reviews was used for systematic reviews,	14	Shea BJ, Reeves BC, Wells G, Thuku M, Hamel C, Moran J, et al. AMSTAR 2: a critical appraisal tool for systematic reviews that include randomised or non-randomised studies of healthcare interventions, or both. Br Med J 2017 Sep 21;358:j4008 [FREE Full text] [doi: 10.1136/bmj.j4008] [Medline: 28935701]	Shea 2017			1
495	Acupuncture for major depressive disorder: A review of the recommendations stated at clinical practice guidelines	OSR	no	Complementary Therapies in Medicine	0	0	2019-09-25	2020-01-15	2020-01-14	2020	AMSTAR-2	To assess the quality of the SRs performed to answer the review questions regarding acupuncture, we used the “A MeaSurement Tool to Assess systematic Reviews-2” (AMSTAR-2), which consists of 16 items.	19	Shea BJ, Reeves BC, Wells G, et al. AMSTAR 2: a critical appraisal tool for systematic reviews that include randomised or non-randomised studies of healthcare interven- tions, or both. BMJ. 2017;358:j4008.	Shea 2017			1
496	Viscossuplementation for the treatment of osteoarthritis of the knee: A protocol for an umbrella review of systematic reviews with meta-analyses of randomized controlled trials	OSR protocol	no	Medicine	0	0	2020-07-17	2020-07-20		2020	AMSTAR-2	Two reviewers (CAFA and LPO) will independently appraise the methodological quality of included meta-analyses using the Assessment of Multiple Systematic Reviews 2 (AMSTAR 2)[29] tool.	29	Shea BJ, Reeves BC, Wells G, et al. AMSTAR 2: a critical appraisal tool for systematic reviews that include randomised or non-randomised studies of healthcare interventions, or both. BMJ 2017;358:1–9.	Shea 2017			1
497	Key facets to build up eHealth and mHealth interventions to enhance physical activity, sedentary behavior and nutrition in healthy subjects – an umbrella review	OSR	no	BMC Public Health	JANIS FIEDLER	Janis.Fiedler@kit.edu	2020-07-01	2020-10-14	2020-10-23	2020	AMSTAR	Review quality was rated independently by one author (JF) and a research assistant using the assessment of multiple systematic reviews (AMSTAR) tool	44	Shea BJ, Grimshaw JM, Wells GA, Boers M, Andersson N, Hamel C, et al. Development of AMSTAR: a measurement tool to assess the methodological quality of systematic reviews. BMC Med Res Methodol. 2007;7:10. https://doi.org/10.1186/1471-2288-7-10 .	Shea 2007 BMC MRM			1
498	Primary prevention of overweight and obesity in adolescents: An overview of systematic reviews	OSR	no	Obesity Reviews	0	0	2020-04-08	2020-07-01		2020	AMSTAR-2	We had planned to include reviews of high to moderate qual- ity only, as assessed with the A Measurement Tool to Assess System- atic Reviews (AMSTAR) 2 tool,20 but because we only found one high quality review, we decided to include also low-quality reviews, exclud- ing only those of critically low quality.	20	Shea B, Reeves BC, Wells G, et al. AMSTAR 2: a critical appraisal tool for systematic reviews that include randomised or non-randomised studies of healthcare interventions, or both. Br Med J. 2017; 358(4008):1-9.	Shea 2017			1
499	Treatment of systemic sclerosis-associated interstitial lung disease: A systematic literature review and meta-analysis	OSR	no	Revista Colombiana de Reumatologia	Gerardo Quintana-López	gquintanal@unal.edu.co	2020-02-25	2020-04-28		2020	AMSTAR	For meta-analyses and systematic literature reviews, the Assessment of Multiple Systematic Reviews (AMSTAR) tool was applied	32	. Shea BJ, Grimshaw JM, Wells GA, Boers M, Andersson N, Hamel C, et al. Development of AMSTAR: a measurement tool to assess the methodological quality of systematic reviews. BMC Med Res Methodol. 2007;7:10.	Shea 2007 BMC MRM			1
500	Condylar form alteration on skeletal class II patients that underwent orthognathic surgery: An overview of systematic reviews	OSR	no	Journal of Clinical and Experimental Dentistry	0	0	2020-02-18	2020-03-13		2020	AMSTAR-2	The qualitative assessment of the selected studies was performed using the Assessment of Multiple Systema- tic Reviews (AMSTAR 2) (https://amstar.ca/mascripts/ Calc_Checklist.php) checklists. AMSTAR checklists contain several questions directed only to systematic re- views under evaluation.	0	0				0
501	Diagnostic biomarkers for obsessive-compulsive disorder: A reasonable quest or ignis fatuus?	OSR	no	Neuroscience and Biobehavioral Reviews	Miquel A. Fullana	mafullana@clinic.cat	2020-06-04	2020-08-14	2020-08-28	2020	AMSTAR	Fourth, we rated the quality of the systematic review or meta-analysis using the Assessment of Multiple Systematic Reviews (AMSTAR) tool (Shea et al., 2007), with high interrater agreement (both weighted Cohen’s kappa and intraclass correlation K = 0.82).	0	Shea, B.J., Grimshaw, J.M., Wells, G.A., Boers, M., Andersson, N., Hamel, C., Porter, A.C., Tugwell, P., Moher, D., Bouter, L.M., 2007. Development of AMSTAR: a measurement tool to assess the methodological quality of systematic reviews. BMC Med. Res. Methodol. 7, 10. https://doi.org/10.1186/1471-2288-7-10.	Shea 2007 BMC MRM			1
502	Risk and protective factors for anxiety and obsessive-compulsive disorders: An umbrella review of systematic reviews and meta-analyses	OSR	no	Psychological Medicine	Miquel A. Fullana	mafullana@clinic.cat	2019-01-08	2019-05-09		2020	AMSTAR	Fourth, two investigators independently rated the quality of the systematic review or meta-analysis using the Assessment of Multiple Systematic Reviews (AMSTAR; Shea et al., 2007) tool, with sub- stantial interrater agreement (both weighted Cohen’s kappa and intraclass correlation = 0.71; see online Supplementary material).	0	Shea, B.J., Grimshaw, J.M., Wells, G.A., Boers, M., Andersson, N., Hamel, C., Porter, A.C., Tugwell, P., Moher, D., Bouter, L.M., 2007. Development of AMSTAR: a measurement tool to assess the methodological quality of systematic reviews. BMC Med. Res. Methodol. 7, 10. https://doi.org/10.1186/1471-2288-7-10.	Shea 2007 BMC MRM			1
503	The effectiveness of mindfulness-based interventions on anxiety disorders. A systematic meta-review	OSR	no	European Journal of Investigation in Health, Psychology and Education	Ascensión Fumero	afumero@ull.es	2020-06-23	2020-07-08	2020-07-14	2020	AMSTAR	The methodological quality of these reviews was examined using the AMSTAR tool	38	Shea, B.J.; Hamel, C.; Wells, G.A.; Bouter, L.M.; Kristjansson, E.; Grimshaw, J.; Henry, D.A.; Boers, M. AMSTAR is a reliable and valid measurement tool to assess the methodological quality of systematic reviews. J. Clin. Epid. 2009, 62, 1013–1020. [CrossRef] [PubMed]	Shea 2009			1
504	Prevention of Psychosis: Advances in Detection, Prognosis, and Intervention	OSR	no	JAMA Psychiatry	Paolo Fusar-Poli	paolo.fusar-poli@kcl.ac.uk			2020-03-11	2020	AMSTAR	The quality of the included meta-analyses was assessed with the AMSTAR tool.14	14	Shea BJ, Hamel C, Wells GA, et al. AMSTAR is a reliable and valid measurement tool to assess the methodological quality of systematic reviews.J Clin Epidemiol. 2009;62(10):1013-1020. doi:10.1016/j. jclinepi.2008.10.009	Shea 2009			1
505	Medical and surgical treatment of reproductive outcomes in polycystic ovary syndrome: An overview of systematic reviews	OSR	no	International Journal of Fertility and Sterility	Moustafa A. Gadalla	moustafaabdelhafez@yahoo.com	2018-06-10	2018-10-13		2020	AMSTAR	All included reviews were evaluated by two independ- ent reviewers (L.J.M, M.G or C.T.T) using the Assessing the Methodological Quality of Systematic Reviews (AM- STAR) tool	13,14	13. Shea BJ, Grimshaw JM, Wells GA, Boers M, Andersson N, Hamel C, et al. Development of AMSTAR: a measurement tool to assess the methodological quality of systematic reviews. BMC Med Res Methodol. 2007; 7: 10. 14. Shea BJ, Bouter LM, Peterson J, Boers M, Andersson N, Ortiz Z, et al. External validation of a measurement tool to assess systematic reviews (AMSTAR). PLoS One. 2007; 2(12): e135.	Shea 2007 BMC MRM	Shea 2007 PLoS One		2
506	Effects of exergames and cognitive-motor dual-task training on cognitive, physical and dual-task functions in cognitively healthy older adults: An overview	OSR	no	Ageing Research Reviews	0	0	2020-02-04	2020-07-30		2020	AMSTAR-2	Two authors (MGG and AP) independently rated the methodology quality of the reviews included using the AMSTAR-2 critical appraisal tool	0	Shea B, Reeves BC, Wells G, et al. AMSTAR 2: a critical appraisal tool for systematic reviews that include randomised or non-randomised studies of healthcare interventions, or both. Br Med J. 2017; 358(4008):1-9.	Shea 2017			1
507	Cognitive and physical impact of cognitive-motor dual-task training in cognitively impaired older adults: An overview	OSR	no	Neurophysiologie Clinique	0	0	2020-09-24	2020-10-12		2020	AMSTAR-2	Two authors (MGG and AP) independently rated the method- ology quality of the reviews included using the AMSTAR-2 critical appraisal tool [50], and any disagreements were resolved by consensus.	50	Shea B, Reeves BC, Wells G, et al. AMSTAR 2: a critical appraisal tool for systematic reviews that include randomised or non-randomised studies of healthcare interventions, or both. Br Med J. 2017; 358(4008):1-9.	Shea 2017			1
508	ICT technologies as new promising tools for the managing of frailty: a systematic review	OSR	no	Aging Clinical and Experimental Research	Alessia Gallucci	agallucci@dongnocchi.it	2020-05-11	2020-06-03	2020-07-23	2021	AMSTAR	Two researchers (A.G., P.D.T.) independently rated the methodological quality of the systematic reviews and the included studies using the Assessing the Methodological Quality of Systematic Reviews (AMSTAR	12	Shea BJ, Grimshaw JM, Wells GA et al (2007) Development of AMSTAR: a measurement tool to assess the methodological qual- ity of systematic reviews. BMC Med Res Methodol. https://doi. org/10.1186/1471-2288-7-10	Shea 2007 BMC MRM			1
509	[Risk of infections associated with the use of biological medications; a review]	OSR	no	Rev Med Chil	María Pilar Gambra Acle	mgambra@clinicasantamaria.cl	2019-05-15	2020-05-07		2020	AMSTAR	Los artículos que cumplieron con criterios de selección fueron calificados utilizando una herramienta de medición de calidad para evaluar revisiones sistemáticas: “Assessing the Metho- dological Quality of Systematic Reviews” (AM- STAR)38,39.	38, 39	38. Shea BJ, Hamel C, Wells GA, Bouter LM, Kristjansson E, Grimshaw J, et al. AMSTAR is a reliable and valid measurement tool to assess the methodological quality of systematic reviews. J Clin Epidemiol 2009; 62 (10): 1013-20. 39. Shea BJ, Grimshaw JM, Wells GA, Boers M, Andersson N, Hamel C, et al. Development of AMSTAR: a mea- surement tool to assess the methodological quality of systematic rev…	Shea 2009	Shea 2007 BMC MRM		2
510	Systematic reviews evaluating the effectiveness of motor control exercises in patients with non-specific low back pain do not consider its principles - A review	methodological	no	J Bodyw Mov Ther	Mr.G. Shankar Ganesh	shankarpt@rediffmail.com	2019-12-23	2020-08-28		2021	R-AMSTAR	The methodological quality of SRs was evaluated using the Revised Assessment of Multiple Systematic Reviews (R-AMSTAR)	45, 17	45. Kung J, Chiappelli F, Cajulis OO, Avezova R, Kossan G 2010 From systematic reviews to clinical recommendations for evidence-based health care: Validation of revised assessment of multiple systematic reviews (RAMSTAR) for grading of clinical 17. Dosenovic S, Jelicic Kadic A, Vucic K, Markovina N, Pieper D, Puljak L 2018 Comparison of methodological quality rating of systematic reviews on neuro…	Kung 2010	Dosenovic 2018		2
511	Arthroscopic Versus Open Bankart Repairs in Recurrent Anterior Shoulder Instability: A Systematic Review of the Association Between Publication Date and Postoperative Recurrent Instability in Systematic Reviews	OSR	no	Arthroscopy - Journal of Arthroscopic and Related Surgery	Burke Gao	burkegao@gmail.com	2018-09-24	2019-10-16		2020	AMSTAR	A full risk-of-bias assessment was conducted for all included studies using the Assessment of Multiple Systematic Reviews (AMSTAR) tool.27 The AMSTAR tool was chosen because it has shown validity and reliability when assessing systematic reviews of both randomized and nonrandomized studies.	27	Shea BJ, Grimshaw JM, Wells GA, et al. Development of AMSTAR: A measurement tool to assess the methodological quality of systematic reviews. BMC Med Res Methodol 2007;7:10.	Shea 2007 BMC MRM			1
512	Diagnostic value of seven biomarkers for breast cancer: an overview with evidence mapping and indirect comparisons of diagnostic test accuracy	OSR	no	Clin Exp Med	0	0	2019-10-04	2019-12-03		2020	AMSTAR-2	The methodological qual- ity was assessed using the assessment of multiple systematic reviews-2 (AMSTAR-2) tool, which is a reliable methodo- logical quality tool applicable to SRs of randomized and/or nonrandomized studies with a good agreement, construct validity and feasibility	22,23	22. Shea BJ, Reeves BC, Wells G, et al. AMSTAR 2: a critical appraisal tool for systematic reviews that include randomised or non-randomised studies of healthcare interventions, or both. BMJ (Clin Res Ed). 2017;358:j4008. https://doi.org/10.1136/bmj.j4008 . 23. Shea BJ, Hamel C, Wells GA, et al. AMSTAR is a reliable and valid measurement tool to assess the methodological quality of systematic rev…	Shea 2017	Shea 2009		2
513	Statistical analyses and quality of individual participant data network meta-analyses were suboptimal: A cross-sectional study	methodological	no	BMC Medicine	0	0	2020-01-06	2020-04-14	2020-06-01	2020	AMSTAR-2	We used the Assessment of Multiple Systematic Reviews-2 (AMSTAR-2) tool to assess the methodo- logical quality of the included IPD-NMAs	35	Shea BJ, Reeves BC, Wells G, Thuku M, Hamel C, Moran J, Moher D, Tugwell P, Welch V, Kristjansson E, et al. AMSTAR 2: a critical appraisal tool for systematic reviews that include randomised or non-randomised studies of healthcare interventions, or both. BMJ (Clinical research ed). 2017;358:j4008.	Shea 2017			1
514	An overview of reviews on strategies to reduce health inequalities	OSR	no	International Journal for Equity in Health	0	0	2020-05-18	2020-10-13	2020-10-28	2020	AMSTAR-2	The quality of the LR included for the synthesis of evidence was evaluated using the AMSTAR 2 tool for reviews that included randomized or non-randomized studies of health interventions	16,17	Ciapponi A. AMSTAR-2: herramienta de evaluación crítica de revisiones sistemáticas de estudios de intervenciones de salud. Evidencia. 2017;21:4–13 Garzón-Orjuela et al. International Journal for Equity in Health (2020) 19:192 Page 9 of 11 Available from: http://www.evidencia.org.ar/index.php/Evidencia/article/ view/3298/1581. 17. AMSTAR - Assessing the Methodological Quality of Systematic Reviews…	Ciapponi 2017	AMSTAR website		2
515	Assessing the association between fluoroquinolones and emerging adverse drug reactions raised by regulatory agencies: An umbrella review	OSR	no	European Journal of Internal Medicine	0	0	2019-11-03	2020-01-11		2020	AMSTAR-2	The quality of the included systematic reviews was independently assessed by MG and MB through the 16 items of the AMSTAR-2, a va- lidated tool with good inter-rater agreement, test–retest reliability and content validity	35	Shea BJ, Reeves BC, Wells G, Thuku M, Hamel C, Moran J, Moher D, Tugwell P, Welch V, Kristjansson E, Henry DA. AMSTAR 2: a critical appraisal tool for sys- tematic reviews that include 23andomized or non-randomised studies of healthcare interventions, or both. BMJ 2017;358:j4008.	Shea 2017			1
516	Cognition-Oriented Treatments for Older Adults: a Systematic Overview of Systematic Reviews	OSR	no	Neuropsychology Review	0	0	2019-08-22	2020-03-02	2020-04-07	2020	AMSTAR-2	Quality assessment was conducted independently by two authors (HMG and HH or JS) using A Measurement Tool to Assess Systematic Reviews 2 (AMSTAR: Shea et al., 2017) and disagreements were solved by consensus or by consulting a senior author (ABF or AL).	0	Shea, B. J., Reeves, B. C., Wells, G., Thuku, M., Hamel, C., Moran, J., ... Henry, D. A. (2017). AMSTAR 2: A critical appraisal tool for sys- tematic reviews that include randomised or non-randomised studies of healthcare interventions, or both. BMJ, 358, j4008. https://doi. org/10.1136/bmj.j4008	Shea 2017			1
517	Selective serotonin reuptake inhibitors in major depression disorder treatment: an umbrella review on systematic reviews	OSR	no	International Journal of Psychiatry in Clinical Practice	0	0	2019-12-22	2020-06-09	2020-07-15	2020	AMSTAR-2	Appraisal of included articles for methodological quality was evaluated using the Assessing the Methodological Quality of Systematic Reviews (AMSTAR-2) tool (AMSTAR 2 n.d), which con- sists of 16 items used to assess the quality of systematic reviews.	0	AMSTAR 2: a critical appraisal tool for systematic reviews that include randomised or nonrandomised studies of healthcare interventions, or both. Retrieved 25 July 2018, from http:// www.amstar.ca/docs/AMSTAR-2.pdf	AMSTAR website			1
518	Preoperative and postoperative recommendations to surgical wound care interventions: A systematic meta-review of Cochrane reviews	OSR	no	International Journal of Nursing Studies	0	0	2019-08-30	2019-11-14	2019-11-22	2020	AMSTAR-2	The methodological quality of the reviews was assessed using a validated 16 item measurement tool: A MeaSurement Tool to Assess Systematic Reviews 2 checklist (Shea et al., 2017).	0	Shea BJ, Reeves BC, Wells G, Thuku M, Hamel C, Moran J, Moher D, Tugwell P, Welch V, Kristjansson E, Henry DA. AMSTAR 2: a critical appraisal tool for sys- tematic reviews that include 23andomized or non-randomised studies of healthcare interventions, or both. BMJ 2017;358:j4008.	Shea 2017			1
519	Physical therapy for tendinopathy: An umbrella review of systematic reviews and meta-analyses	OSR	no	Physical Therapy in Sport	0	0	2020-04-30	2020-08-04		2020	AMSTAR-2	The methodological quality of the identified systematic reviews and/or meta-analyses were assessed using the Assessment of Multiple Systematic Reviews tool (AMSTAR 2) (a measurement tool to assess systematic reviews)	25	Shea BJ, Reeves BC, Wells G, Thuku M, Hamel C, Moran J, Moher D, Tugwell P, Welch V, Kristjansson E, Henry DA. AMSTAR 2: a critical appraisal tool for sys- tematic reviews that include 23andomized or non-randomised studies of healthcare interventions, or both. BMJ 2017;358:j4008.	Shea 2017			1
520	A systematic critical appraisal of the ethodological quality of systematic reviews on the effect of autologous platelet concentrates in the treatment of periodontal intraosseous defects	methodological	no	Materials	Marco Annunziata	marco.annunziata@unicampania.it	2020-08-03	2020-09-18	2020-09-20	2020	AMSTAR	The methodological quality of the SRs included was assessed using the AMSTAR checklist. The methodological assessment was made by two reviewers (A.G. and G.C.) independently, after appropriate calibration.	12	Shea, B.J.; Hamel, C.; Wells, G.A.; Bouter, L.M.; Kristjansson, E.; Grimshaw, J.; Henry, D.A.; Boers, M. AMSTAR is a reliable and valid measurement tool to assess the methodological quality of systematic reviews. J. Clin. Epidemiol. 2009, 62, 1013–1020. [CrossRef] [PubMed]	Shea 2009			1
521	Regular coffee drinking and cardiovascular risk: A critical review of the literature	OSR	no	Revista Colombiana de Cardiologia	Luz Helena Alba	lalba@javeriana.edu.co	2019-10-10	2020-01-19		2020	AMSTAR	La selección de estudios y extracción de la información fueron realizadas de forma independiente por una pareja de investigadores, al igual que la calificación de la calidad de los estudios, la cual se llevó a cabo con el instrumento AMS- TAR (su sigla en inglés por Assessing Methodologycal Quality for Systematic Reviews)21.	21	Shea BJ, Hamel C, Wells GA, Bouter LM, Kristjansson E, Grims- haw J, et al. AMSTAR is a reliable and valid measurement tool to assess the methodological quality of systematic reviews. J Clin Epidemiol. 2009;62:1013---20.	Shea 2009			1
522	Discrepancies in meta-analyses answering the same clinical question were hard to explain: a meta-epidemiological study	methodological	no	Journal of Clinical Epidemiology	0	0	2019-01-25	2019-11-20		2020	AMSTAR-2	In order to explain the observed discrepancies we firstly evaluated the methodological quality using AMSTAR-2 (A MeaSurement Tool to Assess systematic Reviews)	17	Shea BJ, Reeves BC, Wells G, Thuku M, Hamel C, Moran J, et al. AMSTAR 2: a critical appraisal tool for systematic reviews that include randomised or non-randomised studies of healthcare interventions, or both. BMJ. 2017;358:j4008.	Shea 2017			1
523	Effects of Nonpharmacological Interventions in Chemotherapy-Induced Peripheral Neuropathy: An Overview of Systematic Reviews and Meta-Analyses	OSR	no	Integrative Cancer Therapies	0	0	2020-04-02	2020-07-06		2020	AMSTAR-2	Two reviewers (JH and XZ) independently assessed the methodological quality of the included reviews using the AMSTAR 2 (Assessment of Multiple Systematic Reviews) appraisal tool.17	17	Shea BJ, Reeves BC, Wells G, et al. AMSTAR 2: a critical appraisal tool for systematic reviews that include randomised or nonrandomised studies of healthcare interventions, or both. BMJ. 2017;358:j4008. doi:10.1136/bmj.j4008	Shea 2017			1
524	An umbrella review comparing computer-assisted and conventional total joint arthroplasty: Quality assessment and summary of evidence	OSR	no	BMJ Surgery, Interventions, and Health Technologies	0	0	2019-06-21	2019-12-18	2020-01-28	2020	AMSTAR-2	After agreement on study inclusion, two reviewers (MMH, MZ) independently assessed the methodological quality of the included reviews using ‘A MeaSurement Tool to Assess systematic Reviews 2’ (AMSTAR 2).	23	Shea BJ, Reeves BC, Wells G, et al. AMSTAR 2: a critical appraisal tool for systematic reviews that include randomised or non- randomised studies of healthcare interventions, or both. BMJ 2017;358:j4008.	Shea 2017			1
525	Methodological quality and risk of bias of systematic reviews about loading time of multiple dental implants in totally or partially edentulous patients: An umbrella systematic review	methodological	no	Japanese Dental Science Review	Thais Gimenez	thais.gimenez@ibirapuera.edu.br	2020-04-22	2020-09-19		2020	AMSTAR	The methodological evaluation was performed by using the AMSTAR tool [6] and the risk of bias of the included systematic reviews through the ROBIS tool [7] by other two independent reviewers (FMM and RCS).	6	Shea BJ, Grimshaw JM, Wells GA, Boers M, Andersson N, Hamel C, et al. Devel- opment of AMSTAR: a measurement tool to assess the methodological quality of systematic reviews. BMC Med Res Methodol 2007;7:10.	Shea 2007 BMC MRM			1
526	Self-regulation mechanisms in health behavior change: a systematic meta-review of meta-analyses, 2006–2017	OSR	no	Health Psychology Review	0	0			2019-10-30	2020	AMSTAR-2	To assess the quality of the included meta-analytic reviews, two independent reviewers (EAH, JSJ) used the AMSTAR 2 instrument	0	Shea BJ, Reeves BC, Wells G, et al. AMSTAR 2: a critical appraisal tool for systematic reviews that include randomised or non- randomised studies of healthcare interventions, or both. BMJ 2017;358:j4008.	Shea 2017			1
527	Cyberbullying prevention and treatment interventions targeting young people: an umbrella review	OSR	no	Pastoral Care in Education	Margaret-Anne Carter	margaret.carter@acap.edu.au	2020-03-08	2020-09-07	2020-09-27	2021	AMSTAR	The methodological quality of those reviews that followed systematic review guidelines, were appraised using the 11-point AMSTAR checklist designed by Shea et al. (2009).	0	Shea, B. J., Hamel, C., Wells, G. A., Bouter, L. M., Kristjansson, E., Grimshaw, J., Henry, D. A., & Boers, M. (2009). AMSTAR is a reliable and valid measurement tool to assess the metho- dological quality of systematic reviews. Journal of Clinical Epidemiology, 62(10), 1013–1020. https://doi.org/10.1016/j.jclinepi.2008.10.009	Shea 2009			1
528	HIV Prevention Research on Men Who Have Sex With Men: A Scoping Review of Systematic Reviews, 1988-2017	OSR	no	AIDS Educ Prev	Darrel H. Higa	DHiga@cdc.gov			2020-02-19	2020	AMSTAR	To assess review quality, we used the Assessment of Multiple Systematic Review (AMSTAR) tool (Shea, Grimshaw, et al., 2007) (for AMSTAR questions, see Appen- dix B [Contact the author for Appendix B]).	0	Shea BJ, Grimshaw JM, Wells GA, Boers M, Andersson N, Hamel C, et al. Devel- opment of AMSTAR: a measurement tool to assess the methodological quality of systematic reviews. BMC Med Res Methodol 2007;7:10.	Shea 2007 BMC MRM			1
529	A review of reviews on principles, strategies, outcomes and impacts of research partnerships approaches: A first step in synthesising the research partnership literature	OSR	no	Health Research Policy and Systems	Heather Gainforth	heather.gainforth@ubc.ca	2019-10-19	2020-02-21	2020-05-25	2020	R-AMSTAR	The Revised Assessment of Multiple Systematic Reviews (R-AMSTAR) survey [21] was completed independently and in duplicate by two research assistants (CM, KW, PS, DW, MB, FR, MK, KL).	21	Kung J, Chiappelli F, Cajulis OO, Avezova R, Kossan G, Chew L, et al. From systematic reviews to clinical recommendations for evidence-based health care: validation of revised assessment of multiple systematic reviews (R- AMSTAR) for grading of clinical relevance. Open Dent J. 2010;4:84–91 https://doi.org/10.2174/1874210601004020084.	Kung 2010			1
530	Epidemiology of cancers in men who have sex with men (MSM): A protocol for umbrella review of systematic reviews	OSR protocol	no	International Journal of Environmental Research and Public Health	Vitaly Smelov	smelovv@who.int	2020-05-20	2020-07-07	2020-07-09	2020	Ambivalent; the AMSTAR is described as having both 16 and 11 items, and reference is given for 2009 tool (old AMSTAR); since this is a protocol it is not possible to know what the authors are planning to use	A Measurement Tool to Assess Systematic Reviews (AMSTAR) will be used to assess the methodological quality and potential biases of the included SRs [32]. This instrument is made of 16 items having good content validity for measuring the methodological quality. Each item can receive a maximum of one point, for a possible range of AMSTAR scores of 0–11.	32	Shea, B.J.; Hamel, C.; Wells, G.A.; Bouter, L.M.; Kristjansson, E.; Grimshaw, J.; Henry, D.A.; Boers, M. AMSTAR is a reliable and valid measurement tool to assess the methodological quality of systematic reviews. J. Clin. Epidemiol. 2009, 62, 1013–1020.	Shea 2009			1
531	Robotic versus laparoscopic surgery for gastric cancer: an overview of systematic reviews with quality assessment of current evidence	OSR	no	Updates in Surgery	0	0	2019-11-11	2020-05-05	2020-05-15	2020	AMSTAR-2	The same authors (N.H. and K.M.) independently evaluated the quality of the included reviews using the AMSTAR-2 tool	22	Shea BJ, Reeves BC, Wells G et al (2017) AMSTAR 2: a critical appraisal tool for systematic reviews that include randomised or non-randomised studies of healthcare interventions, or both. BMJ 358:j4008	Shea 2017			1
532	Methodology and Reporting Quality Evaluation of Acupuncture for Mild Cognitive Impairment: An Overview of Systematic Reviews	methodological	no	Evidence-based Complementary and Alternative Medicine	0	0	2020-05-11	2020-07-13	2020-08-05	2020	AMSTAR-2	)ree evaluation tools, AMSTAR 2, PRISMA, and GRADE, were used to evaluate the included SRs. AMSTAR 2 is a measurement tool used to evaluate the quality of the methodology of an SR	32	B. J. Shea, B. C. Reeves, G. Wells et al., “AMSTAR 2: a critical appraisal tool for systematic reviews that include randomised or non-randomised studies of healthcare interventions, or both,” BMJ, vol. 358, Article ID j4008, 2017.	Shea 2017			1
533	The effect of physical exercise on rheumatoid arthritis: An overview of systematic reviews and meta-analysis	OSR	no	Journal of Advanced Nursing	0	0	2020-05-18	2020-08-07		2021	AMSTAR-2	Two authors independently assessed the quality of included re- views using AMSTAR 2 (A Measurement Tool to Assess Systematic Reviews 2) (Shea et al., 2017).	0	B. J. Shea, B. C. Reeves, G. Wells et al., “AMSTAR 2: a critical appraisal tool for systematic reviews that include randomised or non-randomised studies of healthcare interventions, or both,” BMJ, vol. 358, Article ID j4008, 2017.	Shea 2017			1
534	Exercise interventions for the prevention of depression: a systematic review of meta-analyses	OSR	no	BMC Public Health	0	0	2020-04-15	2020-08-02	2020-08-18	2020	AMSTAR-2	Two raters (authors MXH and EG) independently graded the quality of the meta-analyses by using the 16- item AMSTAR 2 (A MeaSurement Tool to Assess systematic Reviews, revised instrument 2) [24].	24	Shea BJ, Reeves BC, Wells G, Thuku M, Hamel C, Moran J, et al. AMSTAR 2: a critical appraisal tool for systematic reviews that include randomised or non- randomised studies of healthcare interventions, or both. BMJ. 2017;358:j4008.	Shea 2017			1
535	Evaluating the characteristics, reporting and methodological quality of systematic reviews of acupuncture for low back pain by using the veritas plot	methodological	no	Journal of Pain Research	0	0				2020	AMSTAR-2	Two authors (F. H. and M. W. Q.) independently evaluated the methodological quality of the included studies using AMSTAR-2 and PRISMA.	23	Shea BJ, Reeves BC, Wells G, Thuku M, Hamel C, Moran J, et al. AMSTAR 2: a critical appraisal tool for systematic reviews that include randomised or non- randomised studies of healthcare interventions, or both. BMJ. 2017;358:j4008.	Shea 2017			1
536	The Effectiveness of Tai Chi in Patients With Breast Cancer: An Overview of Systematic Reviews and Meta-Analyses	OSR	no	Journal of Pain and Symptom Management	0	0	2020-07-22	2020-10-07		2021	AMSTAR-2	The Assessing the Methodological Quality of Systematic Reviews 2 (AMSTAR-2) 40 [14] system was used to assess the methodological quality of the included SRs/MAs.	14	Shea BJ, Reeves BC, Wells G, Thuku M, Hamel C, Moran J, et al. AMSTAR 2: a critical appraisal tool for systematic reviews that include randomised or non- randomised studies of healthcare interventions, or both. BMJ. 2017;358:j4008.	Shea 2017			1
537	Effectiveness of Acupuncture in the Treatment of Parkinson's Disease: An Overview of Systematic Reviews	OSR	no	Frontiers in Neurology	0	0	2020-03-19	2020-07-16	2020-08-25	2020	AMSTAR-2	Two reviewers (XH-Q and JK-H) independently evaluated the quality of the included articles by using the Assessing the Methodological Quality of Systematic Reviews 2 (AMSTAR- 2) checklist	36	Shea BJ, Reeves BC, Wells G, Thuku M, Hamel C, Moran J, et al. AMSTAR 2: a critical appraisal tool for systematic reviews that include randomised or non- randomised studies of healthcare interventions, or both. BMJ. 2017;358:j4008.	Shea 2017			1
538	An overview of systematic reviews and meta-analyses on acupuncture for post-stroke aphasia	OSR	no	European Journal of Integrative Medicine	0	0	2020-02-28	2020-04-13	2020-05-11	2020	AMSTAR-2	ssessing the Methodological Quality of Systematic Reviews 2 (AMSTAR-2) and the Grading of Recommendations, Assessment, Development and Evaluation (GRADE) assessments were used to ascertain the methodological quality and evidence quality, respectively.	15	Shea BJ, Reeves BC, Wells G, Thuku M, Hamel C, Moran J, et al. AMSTAR 2: a critical appraisal tool for systematic reviews that include randomised or non- randomised studies of healthcare interventions, or both. BMJ. 2017;358:j4008.	Shea 2017			1
539	Acupuncture for the Treatment of Tension-Type Headache: An Overview of Systematic Reviews	OSR	no	Evidence-based Complementary and Alternative Medicine	0	0	2019-10-20	2020-02-21	19 MARC 2O	2020	AMSTAR-2	Two reviewers (JK-H and M-S) independently evaluated the quality of included reviews by using the Assessing the Methodological Quality of Systematic Reviews 2 (AMSTAR-2) [11], which	11	Shea BJ, Reeves BC, Wells G, Thuku M, Hamel C, Moran J, et al. AMSTAR 2: a critical appraisal tool for systematic reviews that include randomised or non- randomised studies of healthcare interventions, or both. BMJ. 2017;358:j4008.	Shea 2017			1
540	Effectiveness of Auricular Acupuncture for Insomnia: An Overview of Systematic Reviews	OSR	no	Evidence-based Complementary and Alternative Medicine	0	0	2020-03-20	2020-05-02	2020-05-14	2020	AMSTAR-2	Two reviewers (JK-H and XH-Q) assessed the methodological quality of SRs/MAs with Assessing the Methodological Quality of Systematic Reviews 2 (AMSTAR-2)	6	Shea BJ, Reeves BC, Wells G, Thuku M, Hamel C, Moran J, et al. AMSTAR 2: a critical appraisal tool for systematic reviews that include randomised or non- randomised studies of healthcare interventions, or both. BMJ. 2017;358:j4008.	Shea 2017			1
541	Acupuncture for the Treatment of Alzheimer's Disease: An Overview of Systematic Reviews	OSR	no	Frontiers in Aging Neuroscience	0	0	2020-06-18	2020-10-29	2020-11-27	2020	AMSTAR-2	Two independent investigators assessed the methodological quality, reporting quality, risk of bias, and evidence quality by the Assessing the Methodological Quality of Systematic Reviews 2 (AMSTAR-2)	0	Shea BJ, Reeves BC, Wells G, Thuku M, Hamel C, Moran J, et al. AMSTAR 2: a critical appraisal tool for systematic reviews that include randomised or non- randomised studies of healthcare interventions, or both. BMJ. 2017;358:j4008.	Shea 2017			1
542	A Critical Overview of Systematic Reviews and Meta-Analyses on Acupuncture for Poststroke Insomnia	OSR	no	Evidence-based Complementary and Alternative Medicine	0	0	2020-06-27	2020-09-23	2020-10-10	2020	AMSTAR-2	*e Assessing the Methodological Quality of Systematic Reviews 2 (AMSTAR- 2) tool [10] was used by two independent reviewers (XH-Q and M-S) to assess the methodological quality of the in- cluded SRs/MAs.	0	Shea BJ, Reeves BC, Wells G, Thuku M, Hamel C, Moran J, et al. AMSTAR 2: a critical appraisal tool for systematic reviews that include randomised or non- randomised studies of healthcare interventions, or both. BMJ. 2017;358:j4008.	Shea 2017			1
543	Patient-reported outcome measures for hip-related pain: a review of the available evidence and a consensus statement from the International Hip-related Pain Research Network, Zurich 2018	OSR	no	Br J Sports Med	0	0		2020-01-26	2020-02-17	2020	AMSTAR-2	The quality of SRs was assessed using A MeaSurement Tool to Assess systematic Reviews (AMSTAR 2; https://amstar.ca/ Amstar-2.php), adapted to the topic of the SR that included studies investigating the psychometric properties of question- naires.	0	https://amstar.ca/ Amstar-2.php	AMSTAR website			1
544	Reasons for nonadherence to statins – A systematic review of reviews	OSR	no	Patient Preference and Adherence	0	0				2020	AMSTAR-2	The methodological quality of the included reviews was appraised by the AMSTAR 2 tool (Assessing the Methodological quality of Systematic Reviews), which is a validated 16-item tool for critically appraising sys- tematic reviews of randomized or non-randomized stu- dies of healthcare interventions, or both.	15	Shea BJ, Reeves BC, Wells G, Thuku M, Hamel C, Moran J, et al. AMSTAR 2: a critical appraisal tool for systematic reviews that include randomised or non- randomised studies of healthcare interventions, or both. BMJ. 2017;358:j4008.	Shea 2017			1
545	Clinical management of tendinopathy: A systematic review of systematic reviews evaluating the effectiveness of tendinopathy treatments	OSR	no	Scandinavian Journal of Medicine and Science in Sports	Adam B. Rosen	arosen@unomaha.edu			2020-06-02	2020	AMSTAR	The Assessment of Multiple Systematic Reviews (AMSTAR) was used to determine the internal validity of each systematic review. The AMSTAR is a tool used for measurement of both reporting techniques and the level of methodological quality for systematic reviews. The maximum score on the AMSTAR is an 11.24-26	24,25,26	24. Pieper D, Buechter RB, Li L, Prediger B, Eikermann M. Systematic review found AMSTAR, but not R(evised)-AMSTAR, to have good measurement properties. J Clin Epidemiol. 2015;68(5):574-583. 25. Pollock M, Fernandes RM, Hartling L. Evaluation of AMSTAR to assess the methodological quality of systematic reviews in overviews of reviews of healthcare interventions. BMC Med Res. 2017;17(1):48. 26. Sh…	Pieper 2015	Pollock 2017	Shea 2007 BMC MRM	3
546	Association between cardiovascular diseases and apical periodontitis: an umbrella review	OSR	no	International Endodontic Journal	0	0			2020-07-10	2020	AMSTAR-2	The quality of included systematic reviews were appraised by using the AMSTAR 2 tool (Shea et al. 2017). Two independent reviewers (V.N. and A.J) provided their decision of “yes”, “partial yes”, or “no” using the 16 items of the AMSTAR 2 checklist.	0	Shea BJ, Reeves BC, Wells G, Thuku M, Hamel C, Moran J, et al. AMSTAR 2: a critical appraisal tool for systematic reviews that include randomised or non- randomised studies of healthcare interventions, or both. BMJ. 2017;358:j4008.	Shea 2017			1
547	The effectiveness of interventions addressing loneliness in older persons: An umbrella review	OSR	no	International Journal of Africa Nursing Sciences	0	0	2019-05-30	2019-12-01	2019-12-04	2020	AMSTAR-2	Selected reviews were independently assessed for quality using the 16-item AMSTAR 2 (A MeaSurement Tool to Assess Systematic Reviews), with Yes/No responses, followed by discussion and consensus on the outcome (Shea et al., 2017).	0	Shea BJ, Reeves BC, Wells G, Thuku M, Hamel C, Moran J, et al. AMSTAR 2: a critical appraisal tool for systematic reviews that include randomised or non- randomised studies of healthcare interventions, or both. BMJ. 2017;358:j4008.	Shea 2017			1
548	Fish Consumption and the Risk of Chronic Disease: An Umbrella Review of Meta-Analyses of Prospective Cohort Studies	OSR	no	Advances in Nutrition	Sakineh Shab-Bidar	s_shabbidar@tums.ac.ir	2019-11-07	2020-02-28	2020-03-24	2020	AMSTAR	Both authors (AJ and SS-B) independently performed quality assessments. Disagreements were resolved by consensus. The methodical quality of each published meta-analysis was assessed by a measurement tool for the assessment of multiple systematic reviews (AMSTAR)	19,20	19. Shea BJ, Grimshaw JM, Wells GA, Boers M, Andersson N, Hamel C, Porter AC, Tugwell P, Moher D, Bouter LM. Development of AMSTAR: a measurement tool to assess the methodological quality of systematic reviews. BMC Med Res Methodol 2007;7:10. 20. Shea BJ, Hamel C, Wells GA, Bouter LM, Kristjansson E, Grimshaw J, Henry DA, Boers M. AMSTAR is a reliable and valid measurement tool to assess the meth…	Shea 2007 BMC MRM	Shea 2009		2
549	Autologous bone marrow derived mesenchymal stem cell therapy for osteonecrosis of femoral head: A systematic overview of overlapping meta-analyses	OSR	no	Journal of Clinical Orthopaedics and Trauma	0	0	2020-10-13	2020-11-19		2021	AMSTAR and AMSTAR-2	The methodological quality of the included reviews was evalu- ated using the Oxford Levels of Evidence.21 Besides, we also used the Assessment of Multiple Systematic Reviews (AMSTAR)22 and its updated grading tool AMSTAR 223 to assess their methodological robustness with good validity and reliability.24	22,23	22. Shea BJ, Grimshaw JM, Wells GA, et al. Development of AMSTAR: a measure- ment tool to assess the methodological quality of systematic reviews. BMC Med Res Methodol. 2007;7:10. https://doi.org/10.1186/1471-2288-7-10. 23. Shea BJ, Reeves BC, Wells G, et al. Amstar 2: a critical appraisal tool for sys- tematic reviews that include randomised or non-randomised studies of healthcare interventions,…	Shea 2007 BMC MRM	Shea 2017		2
550	The quality of Cochrane systematic reviews of acupuncture: an overview	methodological	no	BMC Complementary Medicine and Therapies	0	0	2019-08-19	2020-09-29	2020-10-14	2020	AMSTAR-2	The methodological quality of CSRs was assessed using the AMSTAR 2 tool (A MeaSurement Tool to As- sess Systematic Reviews)	6	Shea BJ, Reeves BC, Wells G, Thuku M, Hamel C, Moran J, et al. AMSTAR 2: a critical appraisal tool for systematic reviews that include randomised or non- randomised studies of healthcare interventions, or both. BMJ. 2017;358:j4008.	Shea 2017			1
551	Exercise for fatigue in breast cancer patients: An umbrella review of systematic reviews	OSR	no	International Journal of Nursing Sciences	LIN HAN	lzu-hanlin@hotmail.com	2019-07-10	2020-03-05	2020-03-10	2020	AMSTAR	Two investigators (Jiang and Yun) independently assessed the methodological quality of included SR/MAs using the Assessment of Multiple Systematic Reviews (AMSTAR) rating scale.	12,13	12. Pollock M., Fernandes R.M., Hartling L. Evaluation of AMSTAR to assess the methodological quality of systematic reviews in overviews of reviews of healthcare interventions. BMC Med Res Methodol. 2017;17:48. doi: 10.1186/s12874-017-0325-5. [PMC free article] [PubMed] [CrossRef] [Google Scholar] 13. Shea B.J., Hamel C., Wells G.A., Bouter L.M., Kristjansson E., Grimshaw J. AMSTAR is a reliable …	Pollock 2017	Shea 2009		2
552	Different acupuncture therapies for treating periarthritis of the shoulder: Overview of systematic reviews and network meta-analysis	OSR	no	Chinese Journal of Tissue Engineering Research			2020-01-13	2020-03-04	2020-12-18	2020	AMSTAR-2		Not reported	Not reported				0
553	Effects of exercise therapy in patients with acute low back pain: A systematic review of systematic reviews	OSR	no	Systematic Reviews	Susanne Bernhardsson	susanne.bernhardsson@vgregion.se	2019-11-20	2020-06-21	2020-08-14	2020	AMSTAR	We used A MeaSurement Tool to Assess systematic Re- views (AMSTAR) to assess the methodological quality of the included systematic reviews	40,41	40. Shea BJ, Bouter LM, Peterson J, Boers M, Andersson N, Ortiz Z, et al. External validation of a measurement tool to assess systematic reviews (AMSTAR). PLoS One. 2007;2(12):e1350. 41. Shea BJ, Grimshaw JM, Wells GA, Boers M, Andersson N, Hamel C, et al. Development of AMSTAR: a measurement tool to assess the methodological quality of systematic reviews. BMC Med Res Methodol. 2007;7:10.	Shea 2007 PLoS One	Shea 2007 BMC MRM		2
554	Quality assessment of systematic reviews of temporomandibular joint ankylosis surgical treatment outcomes	Methodological	no	Journal of Contemporary Dental Practice	Vivekanand S Kattimani	drvivekanandsk@gmail.com			2020-03-01	2020	AMSTAR	Two independent teams assessed the quality of included studies using AMSTAR9 and the Glenny et al.10 checklist.	9	Shea BJ, Grimshaw JM, Wells GA, et al. Development of AMSTAR: a measurement tool to assess the methodological quality of systematic reviews. BMC Med Res Methodol 2007;7:10. DOI: 10.1186/1471-2288- 7-10.	Shea 2007 BMC MRM			1
555	Therapeutic interventions for COVID-19: a living overview of reviews	OSR	no	Therapeutic Advances in Respiratory Disease	0	0	2020-08-17	2020-10-21		2020	AMSTAR-2	Two reviewers (MKH and MK) independently evaluated the methodological quality of included reviews using A MeaSurement Tool to Assess sys- tematic Reviews-2 (AMSTAR-2).16	16	Shea BJ, Reeves BC, Wells G, Thuku M, Hamel C, Moran J, et al. AMSTAR 2: a critical appraisal tool for systematic reviews that include randomised or non- randomised studies of healthcare interventions, or both. BMJ. 2017;358:j4008.	Shea 2017			1
556	Development and application of an outcome-centric approach for conducting overviews of reviews	methodological	no	Applied physiology, nutrition, and metabolism = Physiologie appliquee, nutrition et metabolisme	0	0	2020-06-27	2020-08-24		2020	AMSTAR-2	First, we used AMSTAR 2 (Shea et al. 2017) to assess the quality of included reviews. Second, for included reviews, we ex- tracted the quality assessments of the evidence or of the primary studies reported by the authors for each outcome.	0	Shea BJ, Reeves BC, Wells G, Thuku M, Hamel C, Moran J, et al. AMSTAR 2: a critical appraisal tool for systematic reviews that include randomised or non- randomised studies of healthcare interventions, or both. BMJ. 2017;358:j4008.	Shea 2017			1
557	A methodological quality assessment of meta-analysis studies in dance therapy using amstar and amstar 2	methodological	no	Healthcare (Switzerland)	0	0	2020-09-19	2020-10-29	1 nov 20	2020	AMSTAR and AMSTAR-2	For methodological quality evaluation, the AMSTAR and AMSTAR 2 assessment tools were used.	31,36	31. Shea, B.J.; Grimshaw, J.M.; Wells, G.A.; Boers, M.; Andersson, N.; Hamel, C. Development of AMSTAR: A measurement tool to assess the methodological quality of systematic reviews. BMC Med. Res. Methodol. 2007, 7, 10. [CrossRef] 36. Shea, B.J.; Reeves, B.C.; Wells, G.; Thuku, M.; Hamel, C.; Moran, J.; Moher, D.; Tugwell, P.; Welch, V.; Kristjansson, E.; et al. Amstar 2: A critical appraisal too…	Shea 2007 BMC MRM	Shea 2017		2
558	Environmental risk factors, protective factors, and peripheral biomarkers for ADHD: an umbrella review	OSR	no	The Lancet Psychiatry	0	0				2020	AMSTAR-2	Next, we scored the meta- analyses by their recency and quality, using items from AMSTAR 2 (A Measurement Tool to Assess Systematic Reviews 2),14	14	Shea BJ, Reeves BC, Wells G, et al. AMSTAR 2: a critical appraisal tool for systematic reviews that include randomised or non-randomised studies of healthcare interventions, or both. BMJ 2017; 358: j4008.	Shea 2017			1
559	Repetitive transcranial magnetic stimulation for management of post-stroke impairments: An overview of systematic reviews	OSR	no	Journal of Rehabilitation Medicine	Bhasker Amatya	bhasker.amatya@mh.org.au		2019-12-06	2019-12-18	2020	AMSTAR	Three reviewers (WK, CR, PH) independently assessed the methodological quality of each included review, using the As- sessment of Multiple Systematic Reviews (AMSTAR) appraisal tool (Appendix SII1	29	Shea BJ, Grimshaw JM, Wells GA, Boers M, Andersson N, Hamel C, et al. Development of AMSTAR: a measurement tool to assess the methodological quality of systematic reviews. BMC Med Res Methodol 2007; 7: 10.	Shea 2007 BMC MRM			1
560	The impact of substance use disorder on the mental health among COVID-19 patients: A protocol for systematic review and meta-analysis	OSR protocol	no	Medicine	Dr. Muhammad Shahzad Aslam	aslammuhammadshahzad@gmail.com	2020-10-13	2020-10-17		2020	AMSTAR	The methodologies of the included studies will be compared using ROBIS (risk of bias in systematic reviews tool), a measurement tool to assess systematic reviews (AMSTAR), and the JBI critical appraisal tool.	28	Shea BJ, Grimshaw JM, Wells GA, et al. Development of AMSTAR: a measurement tool to assess the methodological quality of systematic reviews. BMC Med Res Methodol 2007;7:10.	Shea 2007 BMC MRM			1
561	The association between analgesic drug use in pregnancy and neurodevelopmental disorders: Protocol for an umbrella review	OSR protocol	no	Systematic Reviews	0	0	2020-05-13	2020-08-24	2020-09-02	2020	AMSTAR-2	A proposed quality assessment, the AMSTAR 2 (A MeaSurement Tool to Assess systematic Reviews-2) [26] will be used for this umbrella review	26	Shea BJ, Reeves BC, Wells G, et al. AMSTAR 2: a critical appraisal tool for systematic reviews that include randomised or non-randomised studies of healthcare interventions, or both. BMJ 2017; 358: j4008.	Shea 2017			1
562	Effectiveness and Safety of Herbal Medicine for Atopic Dermatitis: An Overview of Systematic Reviews	OSR	no	Evidence-based Complementary and Alternative Medicine	0	0	2020-01-08	2020-06-11	2020-07-17	2020	AMSTAR-2	*e Assessing the Methodological Quality of Systematic Reviews- (AMSTAR-) 2 tool was used to assess the methodological quality of the included SRs by two independent reviewers (CYK and BL)	17	Shea BJ, Reeves BC, Wells G, et al. AMSTAR 2: a critical appraisal tool for systematic reviews that include randomised or non-randomised studies of healthcare interventions, or both. BMJ 2017; 358: j4008.	Shea 2017			1
563	The hallmarks of childhood abuse and neglect: A systematic review	OSR	no	PLoS ONE	0	0	2020-03-27	2020-11-25	2020-12-08	2020	AMSTAR-2	This left 178 articles which were data extracted and rated for quality using the AMSTAR-2 checklist	23	Shea BJ, Reeves BC, Wells G, et al. AMSTAR 2: a critical appraisal tool for systematic reviews that include randomised or non-randomised studies of healthcare interventions, or both. BMJ 2017; 358: j4008.	Shea 2017			1
564	Towards a New System for the Assessment of the Quality in Care Pathways: An Overview of Systematic Reviews	OSR	no	Int J Environ Res Public Health	0	0	2020-10-08	2020-11-18	2020-11-20	2020	AMSTAR-2	For quality appraisal of each review, the Assessment the Methodology of Systematic Review (AMSTAR-2) methodological quality of systematic reviews measure tool was used	24	Shea BJ, Reeves BC, Wells G, et al. AMSTAR 2: a critical appraisal tool for systematic reviews that include randomised or non-randomised studies of healthcare interventions, or both. BMJ 2017; 358: j4008.	Shea 2017			1
565	Quality deficits of drug trials for older patients: An analysis of a series of systematic reviews	methodological	no	Zeitschrift fur Evidenz, Fortbildung und Qualitat im Gesundheitswesen	Lisa Lechterbeck	lisa.lechterbeck@uni-wh.de	2019-11-05	2020-03-20	2020-05-28	2020	AMSTAR	Für jedes Studiendesign wurden dafür unterschiedliche Qualitätsbeurtei- lungsinstrumente eingesetzt: ◦ Für SÜ/MA wurde das Tool ‘‘Assessing methological quality of syste- matic reviews’’ (AMSTAR) [12] verwendet,	12	Shea BJ, et al. Development of AMSTAR: a measurement tool to assess the methodological quality of systematic reviews. BMC Med Res Methodol 2007;7:10.	Shea 2007 BMC MRM			1
566	Methodological quality of meta-analyses indexed in PsycINFO: Leads for enhancements: A meta-epidemiological study	Methodological	no	BMJ Open	0	0	2019-12-12	2020-06-09	2020-08-03	2020	AMSTAR-2	The methodological characteristics of the MAs were assessed using the tool AMSTAR2.20	20	Shea BJ, Reeves BC, Wells G, et al. AMSTAR 2: a critical appraisal tool for systematic reviews that include randomised or non-randomised studies of healthcare interventions, or both. BMJ 2017; 358: j4008.	Shea 2017			1
567	Complementary therapy for female infertility: protocol for an overview of systematic reviews	OSR protocol	no	Integrative Medicine Research	0	0	2019-10-31	2020-01-16	2020-01-23	2020	AMSTAR-2	Two independent authors will evaluate the methodological quality of the included studies using the ‘Assessment of multiple systematic reviews 2’ (AMSTAR2) tool consisting of 16 items.11	11	Shea BJ, Reeves BC, Wells G, et al. AMSTAR 2: a critical appraisal tool for systematic reviews that include randomised or non-randomised studies of healthcare interventions, or both. BMJ 2017; 358: j4008.	Shea 2017			1
568	Acupuncture and herbal medicine for female infertility: an overview of systematic reviews	OSR	no	Integr Med Res	0	0	2020-08-23	2020-11-13		2021	AMSTAR-2	The quality assessment was conducted by two reviewers independently based on the „assessment of multiple systematic reviews 2‟ (AMSTAR2), which is a 16-item validated measurement tool for assessing the methodological quality of systematic reviews	14	Shea BJ, Reeves BC, Wells G, Thuku M, Hamel C, Moran J, et al. AMSTAR 2: a critical appraisal tool for systematic reviews that include randomised or non-randomised studies of healthcare interventions, or both. BMJ 2017;358:j4008.	Shea 2017			1
569	Consumption of Fish and ω-3 Fatty Acids and Cancer Risk: An Umbrella Review of Meta-Analyses of Observational Studies	OSR	no	Advances in Nutrition	0	0				2020	AMSTAR-2	The methodological quality of the included systematic reviews and meta-analyses was evaluated using A Measure- ment Tool to Assess Systematic Reviews 2 (AMSTAR2)	17	Shea BJ, Reeves BC, Wells G, Thuku M, Hamel C, Moran J, et al. AMSTAR 2: a critical appraisal tool for systematic reviews that include randomised or non-randomised studies of healthcare interventions, or both. BMJ 2017;358:j4008.	Shea 2017			1
570	Effects of Resistance Training on Physical Fitness in Healthy Children and Adolescents: An Umbrella Review	OSR	no	Sports Medicine	0	0			2020-08-05	2020	AMSTAR-2	The methodo- logical quality of the included meta-analyses was indepen- dently assessed by three reviewers (ML, MH, and AS) using the validated AMSTAR2 (A Measurement Tool to Assess Systematic Reviews) checklist	11	Shea BJ, Reeves BC, Wells G, Thuku M, Hamel C, Moran J, et al. AMSTAR 2: a critical appraisal tool for systematic reviews that include randomised or non-randomised studies of healthcare interventions, or both. BMJ 2017;358:j4008.	Shea 2017			1
571	Association between H. pylori infection and health Outcomes: An umbrella review of systematic reviews and meta-analyses	OSR	no	BMJ Open	0	0	2019-05-27	2019-11-05	2020-04-09	2020	AMSTAR-2	The methodological quality of the included studies was independently assessed by two investigators (Liqun Li and Jianfeng Li) using AMSTAR 2 (A Measurement Tool to Assess systematic Reviews),19 and the results were checked by a third investigator (Xiaoyan Huang)	19	Shea BJ, Reeves BC, Wells G, Thuku M, Hamel C, Moran J, et al. AMSTAR 2: a critical appraisal tool for systematic reviews that include randomised or non-randomised studies of healthcare interventions, or both. BMJ 2017;358:j4008.	Shea 2017			1
572	Overview of systematic reviews: Effectiveness of non-pharmacological interventions for eating difficulties in people with dementia	OSR	no	Journal of Advanced Nursing	0	0	2019-11-03	2020-05-25	2020-06-19	2020	AMSTAR-2	The methodological quality of included reviews was independently appraised by two researchers using A MeaSurement Tool to Assess Systematic Reviews (AMSTAR-2; AMSTAR Team, 2017), which was used to assessed systematic reviews that included randomized or non- randomized studies of interventions, or both to assist decision makers in identifying systematic reviews with high quality. It consists of 16…	0	Shea, B. J., Reeves, B. C., Wells, G., Thuku, M., Hamel, C., Moran, J., ... Henry, D. A. (2017). AMSTAR 2: A critical appraisal tool for system- atic reviews that include randomised or non-randomised studies of healthcare interventions, or both. BMJ, 358, j4008. https://doi. org/10.1136/bmj.j4008	Shea 2017			1
573	The effectiveness and safety of acupuncture for depression: An overview of meta-analyses	OSR	no	Complementary Therapies in Medicine	0	0	2029-06-10	2019-09-28		2020	AMSTAR-2	The methodological quality of included MAs was evaluated with the Assessing the Methodological Quality of Systematic Reviews 2 (AMSTAR-2), and the strength of evidence with the Grading of Recommendations, Assessment, Development and Evaluation (GRADE).	22	Shea BJ, Reeves BC, Wells G, Thuku M, Hamel C, Moran J, et al. AMSTAR 2: a critical appraisal tool for systematic reviews that include randomised or non-randomised studies of healthcare interventions, or both. BMJ 2017;358:j4008.	Shea 2017			1
574	Protocol for the development of a rapid advice guidelines for management of children with SARS-CoV-2 infection	Guidelines protocol	no	Annals of Cardiothoracic Surgery	Yaolong Chen	chenyaolong@lzu.edu.cn	2020-02-09	2020-02-21		2020	AMSTAR	The rapid review group will first retrieve any existing relevant systematic reviews. If they meet our criteria (published within three years and have high quality evaluated by AMSTAR) (11), the group will adopt them.	11	Shea BJ, Grimshaw JM, Wells GA, et al. Development of AMSTAR: a measurement tool to assess the methodological quality of systematic reviews. BMC Med Res Methodol 2007;7:10.	Shea 2007 BMC MRM			1
575	Telemonitoring Interventions in COPD Patients: Overview of Systematic Reviews	OSR	no	BioMed Research International	0	0	2019-10-13	2020-01-02	2020-01-17	2020	AMSTAR-2	/e AMSTAR-2 tool [14] was used to assess the quality of the included reviews, which contains 16 items, with 7 critical items.	14	B. J. Shea, B. C. Reeves, G. Wells et al., “AMSTAR 2: a critical appraisal tool for systematic reviews that include randomised or non-randomised studies of healthcare interventions, or both,” BMJ, vol. 358, p. j4008, 2017.	Shea 2017			1
576	Effectiveness and Safety of Acupuncture for Migraine: An Overview of Systematic Reviews	Methodological	no	Pain Research and Management	0	0	2019-11-05	2020-02-25	2020-03-23	2020	AMSTAR-2	AMSTAR 2 [20] was used to assess the methodo- logical quality of included SRs.	20	B. J. Shea, B. C. Reeves, G. Wells et al., “AMSTAR 2: a critical appraisal tool for systematic reviews that include randomised or non-randomised studies of healthcare interventions, or both,” BMJ, vol. 358, p. j4008, 2017.	Shea 2017			1
577	Methodological and reporting quality evaluation of meta-analyses on the Chinese herbal preparation Zheng Qing Feng Tong Ning for the treatment of rheumatoid arthritis	methodological	no	BMC complementary medicine and therapies	0	0	2019-09-18	2020-06-01	2020-06-26	2020	AMSTAR-2	The AMSTAR 2 scale and PRISMA statement were used for the methodological and reporting evaluation, re- spectively, and the GRADE was used for the evidence quality evaluation	27	B. J. Shea, B. C. Reeves, G. Wells et al., “AMSTAR 2: a critical appraisal tool for systematic reviews that include randomised or non-randomised studies of healthcare interventions, or both,” BMJ, vol. 358, p. j4008, 2017.	Shea 2017			1
578	Efficacy and Safety of Oral Chinese Patent Medicine Combined with Conventional Therapy for Heart Failure: An Overview of Systematic Reviews	OSR	no	Evidence-based Complementary and Alternative Medicine	0	0	2020-04-13	2020-07-16	2020-08-27	2020	AMSTAR-2	Methodological Quality Evaluation. Two researchers (Lin and Liu) independently conducted the methodological quality evaluation of the included studies using AMSTAR-2 (A Measurement Tool to Assess Systematic Review 2).	11,12	[11] B. J. Shea, B. C. Reeves, G. Wells et al., “Amstar 2: a critical appraisal tool for systematic reviews that include randomised or non-randomised studies of healthcare interventions, or both,” BMJ, vol. 358, p. j4008, 2017. [12] F. Y. Zhang, A. M. Shen, X. T. Zeng, W. M. Qiang, and Y. H. Jin, “An Introduction to AMSTAR 2: a critical appraisal tool for systematic reviews,” Chinese Journal of E…	Shea 2017	Zhang 2018		2
579	Effect of dairy intake with or without energy restriction on body composition of adults: overview of systematic reviews and meta-analyses of randomized controlled trials	OSR	no	Nutrition Reviews	0	0				2020	AMSTAR-2	Quality assessment of the meta-analyses was per- formed using the AMSTAR2 tool,38 which evaluated 16 criteria in each study.	38	Shea BJ, Reeves BC, Wells G, et al. AMSTAR 2: a critical appraisal tool for systematic reviews that include randomised or non-randomised studies of healthcare inter- ventions, or both. BMJ. 2017;358:j4008.	Shea 2017			1
580	Interventions to support people exposed to adverse childhood experiences: Systematic review of systematic reviews	OSR	no	BMC Public Health	Theo Lorenc	theo.lorenc@york.ac.uk	2019-07-17	2020-04-27	2020-05-12	2020	AMSTAR	The AMSTAR tool was used to assess review quality [7]. Quality assessment was conducted by one reviewer and checked in detail by a second. We translated the AMSTAR results into an overall score out of 11	7	Shea BJ, Reeves BC, Wells G, Thuku M, Hamel C, Moran J, Moher D, Tugwell P, Welch V, Kristjansson E, Henry DA. AMSTAR 2: a critical appraisal tool for systematic reviews that include randomised or non-randomised studies of healthcare interventions, or both. BMJ. 2017;358:j4008.	Shea 2017			1
581	The efficacy of melatonin and melatonin agonists in insomnia – An umbrella review	OSR	no	Journal of Psychiatric Research	0	0	2019-08-28	2019-10-31		2020	AMSTAR-2	To assess the quality of the included reviews, the Assessment of Multiple Systematic Reviews (AMSTAR 2) instrument was used.	0	AMSTAR, 2017. Assessing the methodological quality of systematic reviews. https:// amstar.ca/, Accessed date: 5 January 2019.	AMSTAR website			1
582	Coronavirus disease (COVID 2019): protocol for a living overview of systematic reviews	OSR protocol	no	Ann Palliat Med	0	0	2020-05-18	2020-07-10		2021	AMSTAR-2	The tools, Assessment of Multiple Systematic Reviews 2 (AMSTAR-2) (28) and Preferred Reporting Items for Systematic Reviews and Meta-analyses (PRISMA) (29) and its extensions (such as PRISMA-DTA for diagnostic MA, PRISMA-NMA for network MA) (30,31), will be used to evaluate the methodological quality and reporting quality of included SRs/MAs, respectively.	28	Shea BJ, Reeves BC, Wells G, et al. AMSTAR 2: a critical appraisal tool for systematic reviews that include randomised or non-randomised studies of healthcare interventions, or both. BMJ 2017;358:j4008.	Shea 2017			1
583	Supportive care for patient with respiratory diseases: an umbrella review	OSR	no	Ann Transl Med	Yaolong Chen	chenyaolong@lzu.edu.cn	2020-04-13	2020-04-30		2020	AMSTAR	Two researchers (X Wang and X Zhang) independently evaluated the quality of the included studies and cross- checked the results. If necessary, a third reviewer (X Luo) participated in the discussion. Methodological quality assessment of included literature was performed using the AMSTAR tool (10).	10	Shea BJ, Grimshaw JM, Wells GA, et al. Development of AMSTAR: a measurement tool to assess the methodological quality of systematic reviews. BMC Med Res Methodol 2007;7:10.	Shea 2007 BMC MRM			1
584	A Methodological and Reporting Quality Assessment of Systematic Reviews/Meta-Analyses about Chinese Medical Treatment for Gastroesophageal Reflux Disease	Methodological	no	Gastroenterology Research and Practice	0	0	2020-03-12	2020-08-27	2020-09-24	2020	AMSTAR-2	Assessment of Methodological and Reporting Quality. The OQAQ and the AMSTAR 2 scale were used to evaluate the methodological quality, and the PRISMA guidelines were used to access the quality of reporting for the included SRs/MAs.	11	B. J. Shea, B. C. Reeves, G. Wells et al., “AMSTAR 2: a critical appraisal tool for systematic reviews that include randomised or non-randomised studies of healthcare interventions, or both,” BMJ, vol. 358, article j4008, 2017.	Shea 2017			1
585	Associations and risk factors for dental trauma: A systematic review of systematic reviews	OSR	no	Community Dentistry and Oral Epidemiology	0	0	2019-08-09	2020-08-10		2020	AMSTAR-2	A Measurement Tool to Assess Systematic Reviews (AMSTAR 2) ap- proach was used to evaluate the methodological quality of recruited systematic reviews.1,2	1,2	1. Shea BJ, Reeves BC, Wells G, et al. AMSTAR 2: a critical ap- praisal tool for systematic reviews that include randomised or non-randomised studies of healthcare interventions, or both. BMJ. 2017;358:j4008. 2. Shea BJ, Hamel C, Wells GA, et al. AMSTAR is a reliable and valid measurement tool to assess the methodological quality of system- atic reviews. J Clin Epidemiol. 2009;62:1013-1020.	Shea 2017	Shea 2009		2
586	The effect of egg consumption on cardiometabolic health outcomes: An umbrella review	OSR	no	Public Health Nutrition	0	0	2018-12-21	2019-05-28		2020	AMSTAR-2	Methodological quality was assessed using the Risk of Bias in Systematic Reviews (ROBIS; https://www.bristol.ac.uk/population-health- sciences/projects/robis/robis-tool/) assessment tool and the AMSTAR2 checklist (https://amstar.ca/Amstar-2. php).	17,18	17. Shea BJ, Bouter LM, Peterson J et al. (2007) External valida- tion of a measurement tool to assess systematic reviews (AMSTAR). PLoS One 2, e1350. 18. Shea BJ, Hamel C, Wells GA et al. (2009) AMSTAR is a reli- able and valid measurement tool to assess the methodo- logical quality of systematic reviews. J Clin Epidemiol 62, 1013–1020.	Shea 2007 PLoS One	Shea 2009		2
587	Osteoarthritis year in review 2019: rehabilitation and outcomes	OSR	no	Osteoarthritis and Cartilage	0	0	2019-07-31	2019-11-18		2020	AMSTAR-2	For synthesis papers, key themes were summarized and a subgroup was included in a narrative review. 132 Also, systematic reviews and meta-analyses were evaluated using A MeaSurement Tool to Assess 133 systematic Reviews 2 (AMSTAR 2)	27,28	27. Shea BJ, Reeves BC, Wells G, Thuku M, Hamel C, Moran J, et al. AMSTAR 2: a critical appraisal tool for systematic reviews that include randomised or non-randomised studies of healthcare interventions, or both. BMJ (Clinical research ed). 2017;358:j4008. 28. Lorenz RC, Matthias K, Pieper D, Wegewitz U, Morche J, Nocon M, et al. A psychometric study found AMSTAR 2 to be a valid and moderately r…	Shea 2017	Lorenz 2019		2
588	Summary of the best evidence for prevention of intraoperative pressure skin injury in neurosurgical patients in lateral/prone position	OSR	no	Acta Medica Mediterranea	Lijuan Yang	maojinbao@126.com	2019-11-30	2020-01-20		2020	AMSTAR	For the included systematic reviews, the quali- ty assessment was carried out using the Assessment of Multiple Systematic Reviews (AMSTAR) devel- oped by Shea et al.(11, 12).	11,12	11) Hu Yan, Hao Yufang. Evidence-based nursing sec- ond edition [M]. Beijing: People's Medical Publishing House. 2018. 12) Xiong Jun, Chen Rixin. Evaluation tool for systemat- ic evaluation/method analysis methodological quality AMSTAR[J]. Chinese Journal of Evidence-based Medi- cine, 2011, 11(9): 1084-1089.	Hu 2018	Xiong 2011		2
589	Robotic versus laparoscopic gastrectomy for gastric cancer: Protocol for umbrella review of systematic reviews and meta-analyses	OSR protocol	no	BMJ Open	Professor Luigi Marano	luigi.marano@unisi.it	2019-08-13	2020-02-07	2020-02-27	2020	AMSTAR	Two independent reviewers (LM and DF) will assess the quality of the included studies using the appro- priate AMSTAR (A MeaSurement Tool to Assess system- atic Reviews)30 checklist, and any disagreements will be resolved by consensus.	30	Shea BJ, Grimshaw JM, Wells GA, et al. Development of AMSTAR: a measurement tool to assess the methodological quality of systematic reviews. BMC Med Res Methodol 2007;7:10.	Shea 2007 BMC MRM			1
590	Erratum: Which Psychological Factors Are Involved in the Onset and/or Persistence of Musculoskeletal Pain? An Umbrella Review of Systematic Reviews and Meta-Analyses of Prospective Cohort Studies (Clinical Journal of Pain DOI: 10.1097/AJP.0000000000000847)	OSR	no	Clinical Journal of Pain	0	0	2019-12-02	2020-04-20		2020	AMSTAR-2	Two reviewers independently evaluated the method- ological quality of every systematic review using the AMSTAR-2 tool.61	61	Shea BJ, Reeves BC, Wells G, et al. AMSTAR 2: a critical appraisal tool for systematic reviews that include randomised or non-randomised studies of healthcare interventions, or both. BMJ. 2017;358:j4008.	Shea 2017			1
591	Methodological Quality of Systematic Reviews and Meta-analyses Published in High-Impact Otolaryngology Journals	Methodological	no	Otolaryngology - Head and Neck Surgery (United States)	0	0	2019-12-13	2020-04-16	2020-05-26	2020	AMSTAR-2	The SRs and MAs were then characterized according to their focus. The SRs and MAs directed toward interventions were the focus of the review for methodological rigor, using modified AMSTAR 2 items	3	Shea BJ, Reeves BC, Wells G, et al. AMSTAR 2: a critical appraisal tool for systematic reviews that include randomised or non-randomised studies of healthcare interventions, or both. BMJ. 2017;358:j4008.	Shea 2017			1
592	Evidence for the impact of interventions and medicines reconciliation on problematic polypharmacy in the UK: A rapid review of systematic reviews	OSR	no	British Journal of Clinical Pharmacology	0	0			2020-05-18	2021	AMSTAR-2	We assessed the methodological quality of included systematic reviews using the AMSTAR- 2 checklist.[8]	8	Shea BJ, Reeves BC, Wells G, Thuku M, Hamel C, Moran J, Moher D, Tugwell P, Welch V, Kristjansson E, Henry DA. AMSTAR 2: a critical appraisal tool for systematic reviews that include randomised or non-randomised studies of healthcare interventions, or both. BMJ 2017; 358: j4008.	Shea 2017			1
593	Concordance between systematic reviews of randomized controlled trials in assisted reproduction: an overview	Methodological	no	Hum Reprod Open	0	0	2020-08-06	2020-10-26	2020-12-22	2020	AMSTAR-2	Secondary outcomes were: (i) discrepancies in the included random- ized trials in reviews (trials missed in reviews covering the same time period); (ii) discrepancies between systematic review registry entries or protocols with the published systematic reviews in the PICO, study design change or new subgroup introduction/change (post hoc changes); (iii) the association between statistical signifi…	Not reported	Not reported				0
594	Statement to an Insufficient Systematic Review on Viscum album L. Therapy	Methodological	no	Evidence-based Complementary and Alternative Medicine	0	0	2019-11-01	2020-01-24	2020-02-18	2020	AMSTAR-2	(e systematic review on mistletoe by Freuding et al. has been systematically re-evaluated in compliance with the Cochrane Handbook for Systematic Reviews of Intervention [26] and the AMSTAR 2 (a measurement tool to assess systematic reviews) tool [23].	23	B. J. Shea, B. C. Reeves, G. Wells et al., “AMSTAR 2: a critical appraisal tool for systematic reviews that include randomised or non-randomised studies of healthcare interventions, or both,” BMJ, vol. 358, Article ID j4008, 2017.	Shea 2017			1
595	The methodological quality of systematic reviews on the treatment of adult major depression needs improvement according to AMSTAR 2: A cross-sectional study	Methodological	no	Heliyon	0	0	2019-12-19	2020-08-19	2020-09-01	2020	AMSTAR-2	The methodological quality was evaluated using AMSTAR 2. AMSTAR 2 is a 16-item questionnaire.	0	Shea BJ, Reeves BC, Wells G, et al. AMSTAR 2: a critical appraisal tool for systematic reviews that include randomised or non-randomised studies of healthcare interventions, or both. BMJ. 2017;358:j4008.	Shea 2017			1
596	Promotion of physical activity in older people using mHealth and eHealth technologies: Rapid review of reviews	OSR	no	Journal of Medical Internet Research	0	0			2020-12-29	2020	AMSTAR-2	Included reviews were subjected to quality assessment using AMSTAR-2 [19,20].	19,20	19. Shea BJ, Reeves BC, Wells G, Thuku M, Hamel C, Moran J, Moher D, Tugwell P, Welch V, Kristjansson E, Henry DA. AMSTAR 2: a critical appraisal tool for systematic reviews that include randomised or non-randomised studies of healthcare interventions, or both. BMJ. 2017 Sep 21;358:j4008. doi: 10.1136/bmj.j4008. http://www.bmj.com/lookup/pmidlookup?view=long&pmid=28935701. [PMCID: PMC5833365] [Pu…	Shea 2017	AMSTAR website		2
597	Balance and functional training and health in adults: an overview of systematic reviews	OSR	no	Applied physiology, nutrition, and metabolism = Physiologie appliquee, nutrition et metabolisme	0	0	2020-04-15	2020-06-19	2020-10-15	2020	AMSTAR-2	We used the Assessing the Methodological Quality of Systematic Reviews 2 (AMSTAR 2) tool to assess study quality, and systematic reviews that did not receive a “yes” or “partial yes” for items 4 (adequacy of literature search) and 9 (risk of bias from individual studies being included in the review) were excluded as these characteristics were consid- ered critical flaws	0	Shea BJ, Reeves BC, Wells G, et al. AMSTAR 2: a critical appraisal tool for systematic reviews that include randomised or non-randomised studies of healthcare interventions, or both. BMJ. 2017;358:j4008.	Shea 2017			1
598	Meta-analysis on the utility of radiotherapy for the treatment of Ocular Melanoma	OSR	no	Clinica Terapeutica	Fernanda Pacella	fernanda.pacella@uniroma1.it				2020	AMSTAR	The quality of each study was evaluated using the INSA and AMSTAR checklists	30	Shea BJ, Hamel C, Wells GA, et al. AMSTAR is a reliable and valid measurement tool to assess the methodological quality of systematic reviews. J Clin Epidemiol. 2009 Oct;62(10):1013-20. doi: 10.1016/j.jclinepi.2008.10.009. Epub 2009 Feb 20	Shea 2009			1
599	Antibiotic prophylaxis in oral and maxillofacial surgery: a systematic review	OSR	no	Br J Oral Maxillofac Surg	PRIYANKA RAIDOO	priyanka.raidoo@my.jcu.edu.au	2020-03-12	2020-09-15	2020-09-22	2021	AMSTAR	Systematic reviews were assessed using AMSTAR criteria	10,11	10. Shea, B.J., et al., Development of AMSTAR: a measurement tool to assess the methodological quality of systematic reviews. BMC Med Res Methodol, 2007. 7: p. 10. 11.Shea BJ, Hamel C, Wells GA, et al. AMSTAR is a reliable and valid measurement tool to assess the methodological quality of systematic reviews. J Clin Epidemiol. 2009	Shea 2007 BMC MRM	Shea 2009		2
600	Interventions for patent ductus arteriosus (PDA) in preterm infants: an overview of Cochrane Systematic Reviews	OSR protocol	no	Cochrane Database of Systematic Reviews	0	0			2020-04-23	2020	AMSTAR-2	We will assess the methodological quality of each systematic review using the updated AMSTAR 2 (A Measurement Tool to Assess Reviews) instrument(Shea 2017).	0	Shea BJ, Reeves BC, Wells G, Thuku M, Hamel C, Moran J, et al. AMSTAR 2: a critical appraisal tool for systematic reviews that include randomised or non-randomised studies of healthcare interventions, or both. BMJ 2017; 358:j4008. [DOI: 10.1136/ bmj.j4008] [PMID: 28935701]	Shea 2017			1
601	Intervention for children with developmental coordination disorder: How robust is our recent evidence?	Methodological	no	Child: Care, Health and Development	0	0			2020-03-13	2020	AMSTAR-2	methodological quality of included systematic reviews and meta-analyses was assessed using AMSTAR 2 (Shea	0	Shea BJ, Reeves BC, Wells G, Thuku M, Hamel C, Moran J, et al. AMSTAR 2: a critical appraisal tool for systematic reviews that include randomised or non-randomised studies of healthcare interventions, or both. BMJ 2017; 358:j4008. [DOI: 10.1136/ bmj.j4008] [PMID: 28935701]	Shea 2017			1
602	Factors influencing inpatients perception of psychiatric hospitals: A meta-review of the literature	OSR	no	J Psychiatr Res	0	0	2020-04-21	2020-10-16	2020-10-22	2021	AMSTAR-2	The AMSTAR-2 (Shea et al., 2017) was utilised to assess methodological quality and risk of bias for all included reviews.	0	Shea BJ, Reeves BC, Wells G, Thuku M, Hamel C, Moran J, et al. AMSTAR 2: a critical appraisal tool for systematic reviews that include randomised or non-randomised studies of healthcare interventions, or both. BMJ 2017; 358:j4008. [DOI: 10.1136/ bmj.j4008] [PMID: 28935701]	Shea 2017			1
603	The state of child nutrition in Ethiopia: an umbrella review of systematic review and meta-analysis reports	OSR	no	BMC Pediatrics	Shimels Hussien Mohammed	shimelsh@gmail.com	2019-11-05	2020-08-19	2020-08-26	2020	AMSTAR	The methodological quality of the included SRM studies was assessed using the Assessment of Multiple System- atic Reviews (AMSTAR) tool [26].	26	Shea BJ, Grimshaw JM, Wells GA, et al. Development of AMSTAR: a measurement tool to assess the methodological quality of systematic reviews. BMC Med Res Methodol. 2007;7(1):10.	Shea 2007 BMC MRM			1
604	PROTOCOL: Effectiveness of road safety interventions: An evidence and gap map	OSR protocol	no	Campbell Systematic Reviews	0	0	2020-03-02			2020	AMSTAR-2	We will assess risk of bias, study quality or confidence for all included systematic reviews using AMSTAR 2 checklist	0	Shea BJ, Reeves BC, Wells G, Thuku M, Hamel C, Moran J, et al. AMSTAR 2: a critical appraisal tool for systematic reviews that include randomised or non-randomised studies of healthcare interventions, or both. BMJ 2017; 358:j4008. [DOI: 10.1136/ bmj.j4008] [PMID: 28935701]	Shea 2017			1
605	Health-related quality of life in breast cancer patients: Review of reviews from 2008 to 2018	OSR	no	Health and Quality of Life Outcomes	Ali Montazeri	montazeri@acecr.ac.ir	2020-01-14	2020-10-01	2020-10-12	2020	AMSTAR	Te AMSTAR checklist is used to assess the quality of reviews	9	Shea BJ, Grimshaw JM, Wells GA, Boers M, Andersson N, Hamel C, et al. Development of AMSTAR: a measurement tool to assess the methodo‐ logical quality of systematic reviews. BMC Med Res Methodol. 2007;7:10.	Shea 2007 BMC MRM			1
[truncated: 266 more rows]
